# Supplementary material for: Transcriptome analysis clarified genes involved in resistance to Phytophthora capsici in melon
Source: PLoS One. 2020 Feb 12;15(2):e0227284. doi: 10.1371/journal.pone.0227284 (PMC7015699; doi:10.1371/journal.pone.0227284)
Supplement: S3 Table — (XLS) [file pone.0227284.s005.xls]

## Sheet: S2 Table 
S3 Table. Summary of mapped reads.
Library	R0-1	R0-2	R0-3	R3-1	R3-2	R3-3	R5-1	R5-2	R5-3	S0-1	S0-2	S0-3	S3-1	S3-2	S3-3	S5-1	S5-2	S5-3
Total Reads	45112342	46318048	46982868	46801206	44821348	39801904	40235376	43255742	39898358	44289860	45921352	43875724	39661576	40726156	47172082	45668328	40028936	38620084
Mapped Reads	37686512	38439610	39604029	38616884	37360366	34346694	33975957	36678499	33719608	37183649	39211440	36119168	31360486	34779349	40040109	37132824	32680468	31527823
Mapping Rate	0.8354	0.8299	0.8429	0.8251	0.8335	0.8629	0.8444	0.8479	0.8451	0.8396	0.8539	0.8232	0.7907	0.854	0.8488	0.8131	0.8164	0.8164
UnMapped Reads	7425830	7878438	7378839	8184322	7460982	5455210	6259419	6577243	6178750	7106211	6709912	7756556	8301090	5946807	7131973	8535504	7348468	7092261
MultiMap Reads	158956	184226	157454	161990	140191	133184	155361	128810	113340	139315	164939	163623	120797	138914	183123	227914	199155	238355
MultiMap Rate	0.0035	0.004	0.0034	0.0035	0.0031	0.0033	0.0039	0.003	0.0028	0.0031	0.0036	0.0037	0.003	0.0034	0.0039	0.005	0.005	0.0062
UniMap Reads	37527556	38255384	39446575	38454894	37220175	34213510	33820596	36549689	33606268	37044334	39046501	35955545	31239689	34640435	39856986	36904910	32481313	31289468
UniMap Rate	0.9958	0.9952	0.996	0.9958	0.9962	0.9961	0.9954	0.9965	0.9966	0.9963	0.9958	0.9955	0.9961	0.996	0.9954	0.9939	0.9939	0.9924
