# Supplementary material for: Transcriptome analysis clarified genes involved in resistance to Phytophthora capsici in melon
Source: PLoS One. 2020 Feb 12;15(2):e0227284. doi: 10.1371/journal.pone.0227284 (PMC7015699; doi:10.1371/journal.pone.0227284)
Supplement: S4 Table — (XLS) [file pone.0227284.s006.xls]

## Sheet: S3 Table 
S4 Table. Mapping region statistic.
Library	R0-1	R0-2	R0-3	R3-1	R3-2	R3-3	R5-1	R5-2	R5-3	S0-1	S0-2	S0-3	S3-1	S3-2	S3-3	S5-1	S5-2	S5-3
Exon	21,119,615(86.57%)	21,413,843(87.86%)	23,327,404(87.68%)	22,458,481(88.32%)	21,269,591(88.01%)	19,129,215(86.79%)	19,694,900(88.36%)	19,204,123(87.51%)	18,075,954(86.62%)	22,183,876(86.74%)	22,104,394(86.81%)	20,161,096(85.18%)	18,730,057(87.03%)	19,036,723(86.11%)	22,009,148(86.20%)	20,896,270(85.93%)	18,920,154(87.13%)	18,232,331(87.18%)
Intron	856,300(3.51%)	603,230(2.48%)	798,503(3.00%)	683,343(2.69%)	763,116(3.16%)	938,314(4.26%)	536,453(2.41%)	744,930(3.39%)	866,222(4.15%)	789,759(3.09%)	763,898(3.00%)	918,009(3.88%)	789,258(3.67%)	994,652(4.50%)	1,197,225(4.69%)	758,283(3.12%)	751,143(3.46%)	633,841(3.03%)
Intergenic	2,419,102(9.92%)	2,355,211(9.66%)	2,479,152(9.32%)	2,285,739(8.99%)	2,133,552(8.83%)	1,973,153(8.95%)	2,057,210(9.23%)	1,994,814(9.09%)	1,927,117(9.23%)	2,602,312(10.17%)	2,595,927(10.19%)	2,590,164(10.94%)	2,001,388(9.30%)	2,076,348(9.39%)	2,325,082(9.11%)	2,664,189(10.96%)	2,043,143(9.41%)	2,047,170(9.79%)
