# Supplementary material for: Transcriptome analysis clarified genes involved in resistance to Phytophthora capsici in melon
Source: PLoS One. 2020 Feb 12;15(2):e0227284. doi: 10.1371/journal.pone.0227284 (PMC7015699; doi:10.1371/journal.pone.0227284)
Supplement: S5 Table — (XLS) [file pone.0227284.s007.xls]

## Sheet: Sheet1
S5 Table. Hierarchical clustering of differentially expressed genes among four groups.
Cluster Name	Gene ID	R3 vs R0	R5 vs R0	S3 vs S0	S5 vs S0
Cluster 1	MELO3C026183	4.23162	4.11264	4.25072	3.71007
Cluster 2	MELO3C005349	2.08266	2.30002	1.4522	0
	MELO3C012099	2.42864	4.51513	2.03526	0
Cluster 3	MELO3C004144	3.39246	6.09044	0	0
	MELO3C004387	8.43064	10.5284	0	0
	MELO3C006505	2.07595	1.82665	0	0
	MELO3C007185	2.47032	3.70801	0	0
	MELO3C007490	3.6026	6.01415	0	0
	MELO3C008166	2.59517	2.37445	0	0
	MELO3C008198	3.75448	3.14717	0	0
	MELO3C009377	1.49086	1.45552	0	0
	MELO3C010717	4.17455	5.81831	0	0
	MELO3C012387	2.93037	2.92118	0	0
	MELO3C013807	4.26251	6.02632	0	0
	MELO3C014244	4.74585	6.04505	0	0
	MELO3C014318	2.19425	3.79924	0	0
	MELO3C014677	2.95164	4.81358	0	0
	MELO3C023311	4.30975	7.54409	0	0
	MELO3C024777	3.68219	5.36704	0	0
Cluster 4	MELO3C002043	2.66177	2.48318	0	-4.39781
	MELO3C003128	1.72367	2.04587	0	-2.79487
	MELO3C003138	1.60679	2.41992	0	-3.5475
	MELO3C010838	1.24151	1.52999	0	-3.05311
	MELO3C010951	1.89149	3.07123	0	-7.70624
	MELO3C016011	1.30561	1.95217	0	-7.11422
	MELO3C016405	1.25947	1.57421	0	-5.89161
	MELO3C018504	2.66086	1.78962	0	-9.3052
Cluster 5	MELO3C009811	3.18391	4.68865	-3.42264	0
	MELO3C011142	2.40799	4.30187	-2.30105	0
Cluster 6	MELO3C006658	1.56766	0	2.53033	3.62903
Cluster 7	MELO3C021310	1.82259	0	0	2.14185
Cluster 8	MELO3C003547	1.4096	0	0	-3.31654
	MELO3C007773	1.62149	0	0	-3.77919
	MELO3C009903	2.26333	0	0	-4.1102
	MELO3C023962	1.75717	0	0	-9.08507
Cluster 9	MELO3C006338	1.47051	0	-3.044	-3.31316
Cluster 10	MELO3C021619	3.78946	0	0	0
	MELO3C000483	3.16405	0	0	0
	MELO3C013593	2.541	0	0	0
	MELO3C027174	2.33823	0	0	0
	MELO3C000154	2.07534	0	0	0
	MELO3C007319	3.07534	0	0	0
Cluster 11	MELO3C018539	0	5.98204	8.22024	6.97279
	MELO3C010690	0	5.29106	6.9845	8.44459
	MELO3C007064	0	1.86334	6.36385	2.51133
	MELO3C002844	0	3.27249	5.7479	4.6761
	MELO3C007065	0	1.51945	4.75932	1.6359
	MELO3C021281	0	1.81239	4.70592	6.10434
	MELO3C010324	0	2.75622	4.63529	2.11962
	MELO3C001181	0	2.14819	4.61837	2.682
	MELO3C007063	0	1.87943	4.52583	1.68032
	MELO3C012851	0	4.18004	4.26879	4.48033
	MELO3C005190	0	1.28322	4.19041	3.39053
	MELO3C026824	0	3.20188	4.07145	6.58925
	MELO3C006965	0	1.69406	4.06413	1.76211
	MELO3C005881	0	2.09827	3.96445	2.53387
	MELO3C000372	0	2.32277	3.93422	1.27071
	MELO3C019666	0	2.19369	3.80381	3.347
	MELO3C004427	0	1.45529	3.67275	2.95725
	MELO3C015746	0	2.0278	3.5249	2.06219
	MELO3C012114	0	2.25145	3.31893	4.1802
	MELO3C005931	0	1.97951	3.31575	1.43663
	MELO3C018969	0	1.61439	3.31365	3.12018
	MELO3C015783	0	2.03359	3.1944	1.0465
	MELO3C004252	0	2.40046	3.1276	2.20291
	MELO3C017094	0	2.1806	3.12546	1.30327
	MELO3C019835	0	1.46106	3.10767	2.82296
	MELO3C013507	0	1.9279	2.99895	1.1851
	MELO3C009506	0	2.34223	2.95352	2.77591
	MELO3C018799	0	1.67646	2.90572	3.10957
	MELO3C019735	0	1.67039	2.79502	4.06925
	MELO3C002314	0	1.86587	2.01888	3.88778
	MELO3C012471	0	1.69291	2.71225	3.49704
	MELO3C007592	0	2.07882	2.37369	3.48759
	MELO3C012484	0	2.05301	2.1645	3.39849
	MELO3C020984	0	1.40173	2.47927	3.33091
	MELO3C014294	0	1.66116	2.57982	3.29334
	MELO3C010506	0	1.97765	2.78301	3.12197
	MELO3C020000	0	1.24669	2.31829	2.77847
	MELO3C016323	0	1.60089	2.76521	2.71113
	MELO3C014128	0	1.26827	2.30288	2.65733
	MELO3C019494	0	1.37241	2.08383	2.55151
	MELO3C002606	0	1.56993	2.43865	2.5363
	MELO3C022942	0	1.73531	2.30461	2.48846
	MELO3C018469	0	2.21117	1.88639	2.39799
	MELO3C012395	0	2.74319	2.66936	2.22667
	MELO3C003159	0	2.05534	2.41278	2.17989
	MELO3C024809	0	1.62702	2.65489	2.12422
	MELO3C002875	0	1.42662	2.19697	2.03242
	MELO3C002524	0	1.99756	1.68114	2.01375
	MELO3C009855	0	1.3177	1.89932	1.96951
	MELO3C014617	0	1.61746	2.5399	1.93934
	MELO3C002527	0	1.28126	2.53486	1.93751
	MELO3C005930	0	1.89363	2.82245	1.89927
	MELO3C012547	0	1.4673	2.04933	1.7929
	MELO3C022002	0	1.52676	2.06913	1.76906
	MELO3C007430	0	3.13087	2.64949	1.75278
	MELO3C002537	0	1.48377	1.90011	1.7123
	MELO3C018492	0	1.33633	1.74633	1.54963
	MELO3C009714	0	1.53153	1.209	1.4206
	MELO3C019011	0	1.37819	2.18533	1.41581
	MELO3C021851	0	1.17029	1.29425	1.38336
	MELO3C009864	0	1.32285	1.81368	1.35468
	MELO3C020138	0	1.19814	2.13141	1.26183
	MELO3C010239	0	1.56739	1.96325	1.17906
	MELO3C012096	0	1.28312	2.1921	1.15664
	MELO3C002172	0	1.34212	2.15432	1.13883
	MELO3C002931	0	1.5556	2.5199	1.11962
	MELO3C023444	0	1.32785	1.98061	1.11943
	MELO3C015625	0	1.26794	1.87892	1.09006
Cluster 12	MELO3C010005	0	4.4647	4.11396	0
	MELO3C000062	0	2.21838	3.2801	0
	MELO3C000232	0	5.49657	4.49228	0
	MELO3C000249	0	2.7927	2.57817	0
	MELO3C000268	0	3.3029	2.47984	0
	MELO3C000424	0	1.61753	2.11975	0
	MELO3C000453	0	2.21253	2.2826	0
	MELO3C000600	0	3.90059	5.22723	0
	MELO3C000615	0	2.20092	2.87826	0
	MELO3C000922	0	3.33789	3.91645	0
	MELO3C001058	0	6.49327	5.2692	0
	MELO3C001110	0	2.00435	1.88237	0
	MELO3C001400	0	2.42508	2.83042	0
	MELO3C001475	0	2.49146	4.24059	0
	MELO3C001671	0	2.58905	3.82308	0
	MELO3C001716	0	1.82066	2.58837	0
	MELO3C001921	0	2.16452	2.9511	0
	MELO3C002166	0	1.74869	2.05114	0
	MELO3C002538	0	1.81162	2.35237	0
	MELO3C002586	0	1.69301	2.776	0
	MELO3C002652	0	2.13482	2.7039	0
	MELO3C002653	0	2.39805	3.02637	0
	MELO3C002812	0	3.71411	4.90008	0
	MELO3C002834	0	1.85602	2.98769	0
	MELO3C002837	0	1.5686	2.91736	0
	MELO3C002848	0	1.74529	2.59821	0
	MELO3C002955	0	1.87431	2.25303	0
	MELO3C003334	0	2.18295	2.01976	0
	MELO3C003353	0	1.87214	2.58169	0
	MELO3C003364	0	2.103	2.88082	0
	MELO3C003382	0	1.8605	1.43929	0
	MELO3C003512	0	1.65056	2.62477	0
	MELO3C003514	0	2.60726	3.21383	0
	MELO3C003596	0	2.32336	3.13812	0
	MELO3C003653	0	2.85197	3.86089	0
	MELO3C003654	0	2.96267	2.60499	0
	MELO3C003666	0	2.54324	3.22568	0
	MELO3C003688	0	1.37902	2.06253	0
	MELO3C003710	0	2.30027	3.01564	0
	MELO3C003738	0	2.9843	2.76649	0
	MELO3C003937	0	2.11764	2.20959	0
	MELO3C003938	0	2.57764	3.09372	0
	MELO3C003974	0	1.47883	1.66347	0
	MELO3C004016	0	2.22805	2.79666	0
	MELO3C004069	0	3.18204	4.41846	0
	MELO3C004085	0	1.80294	2.56005	0
	MELO3C004092	0	2.12289	2.12555	0
	MELO3C004170	0	1.3102	1.29943	0
	MELO3C004174	0	1.75899	2.36613	0
	MELO3C004186	0	1.79121	2.07233	0
	MELO3C004247	0	3.01668	1.25847	0
	MELO3C004250	0	1.33726	1.45857	0
	MELO3C004344	0	1.64499	2.1489	0
	MELO3C004348	0	1.94164	2.33408	0
	MELO3C004469	0	2.2962	3.19095	0
	MELO3C004504	0	1.53688	1.04666	0
	MELO3C004510	0	2.70791	3.3365	0
	MELO3C004538	0	3.24367	2.66668	0
	MELO3C004608	0	2.53337	3.36782	0
	MELO3C004730	0	2.08097	2.4746	0
	MELO3C004831	0	2.30648	2.56196	0
	MELO3C004909	0	2.629	2.78839	0
	MELO3C005105	0	1.72618	3.35096	0
	MELO3C005154	0	2.6294	2.27903	0
	MELO3C005162	0	1.46326	2.08502	0
	MELO3C005265	0	1.43965	2.01589	0
	MELO3C005266	0	4.67184	3.18908	0
	MELO3C005287	0	2.33544	3.57099	0
	MELO3C005328	0	1.57945	2.09381	0
	MELO3C005337	0	1.94969	4.12979	0
	MELO3C005365	0	2.50084	2.80342	0
	MELO3C005471	0	3.32101	3.29072	0
	MELO3C005601	0	1.21801	1.13475	0
	MELO3C005618	0	2.44552	1.46971	0
	MELO3C005671	0	2.54278	3.74085	0
	MELO3C005766	0	2.5709	3.18902	0
	MELO3C005933	0	3.7847	2.95896	0
	MELO3C005936	0	1.67047	2.77133	0
	MELO3C005954	0	2.28862	3.38394	0
	MELO3C005957	0	1.75913	2.89808	0
	MELO3C006102	0	3.08438	3.40571	0
	MELO3C006308	0	2.62785	2.4136	0
	MELO3C006403	0	2.23128	1.99335	0
	MELO3C006597	0	2.35535	2.43099	0
	MELO3C006641	0	2.28158	3.21222	0
	MELO3C006675	0	2.31265	2.69107	0
	MELO3C006701	0	1.66638	2.03533	0
	MELO3C006708	0	2.67387	3.58416	0
	MELO3C006732	0	2.80774	3.28498	0
	MELO3C006734	0	1.86988	1.73933	0
	MELO3C006737	0	5.47566	3.35071	0
	MELO3C006740	0	2.77737	3.54307	0
	MELO3C006798	0	1.964	3.21578	0
	MELO3C006816	0	1.78016	2.98177	0
	MELO3C007028	0	1.32762	2.0315	0
	MELO3C007080	0	2.1396	2.86301	0
	MELO3C007088	0	2.72944	2.86515	0
	MELO3C007282	0	3.77192	4.50429	0
	MELO3C007310	0	2.02021	2.95097	0
	MELO3C007459	0	1.93794	2.84121	0
	MELO3C007460	0	2.98533	3.40073	0
	MELO3C007515	0	1.98628	3.46126	0
	MELO3C007516	0	3.12443	3.54211	0
	MELO3C007543	0	1.55321	1.70505	0
	MELO3C007604	0	2.21305	3.05082	0
	MELO3C007902	0	5.93623	5.25279	0
	MELO3C007919	0	2.99449	2.62898	0
	MELO3C007961	0	4.29459	2.15312	0
	MELO3C007983	0	2.47924	2.67744	0
	MELO3C008065	0	2.34092	2.80343	0
	MELO3C008109	0	1.47477	2.37845	0
	MELO3C008150	0	3.17961	3.02259	0
	MELO3C008475	0	2.77233	3.19745	0
	MELO3C008482	0	3.53903	1.69613	0
	MELO3C008517	0	2.13663	2.53576	0
	MELO3C008573	0	2.10173	2.96914	0
	MELO3C008611	0	1.83794	1.98645	0
	MELO3C008641	0	2.33502	2.93313	0
	MELO3C008661	0	3.1045	3.501	0
	MELO3C008725	0	3.66936	3.20113	0
	MELO3C008770	0	2.73821	2.48413	0
	MELO3C008821	0	1.89222	2.66962	0
	MELO3C008845	0	3.12367	2.76974	0
	MELO3C008901	0	1.4763	2.11907	0
	MELO3C008986	0	1.43455	1.76365	0
	MELO3C008993	0	2.61828	3.00442	0
	MELO3C009050	0	2.5878	2.92031	0
	MELO3C009068	0	2.20287	2.86286	0
	MELO3C009069	0	2.32037	2.60887	0
	MELO3C009233	0	2.04453	1.31731	0
	MELO3C009275	0	1.97582	1.27385	0
	MELO3C009389	0	1.9398	1.78766	0
	MELO3C009393	0	1.38843	2.28943	0
	MELO3C009402	0	2.62962	3.82977	0
	MELO3C009545	0	2.41792	2.89719	0
	MELO3C009558	0	1.72259	2.57059	0
	MELO3C009606	0	2.35035	2.34339	0
	MELO3C009635	0	3.24776	3.39998	0
	MELO3C009684	0	2.14117	2.60139	0
	MELO3C009715	0	1.55768	1.78116	0
	MELO3C009800	0	2.36542	2.7615	0
	MELO3C009803	0	3.50954	2.45961	0
	MELO3C009871	0	1.55724	1.13189	0
	MELO3C009946	0	2.85058	2.82078	0
	MELO3C010027	0	1.83703	2.36361	0
	MELO3C010103	0	2.69881	2.98835	0
	MELO3C010112	0	2.24206	2.32045	0
	MELO3C010145	0	1.6105	2.12501	0
	MELO3C010156	0	2.63219	3.27179	0
	MELO3C010266	0	2.19878	3.02268	0
	MELO3C010322	0	2.70813	2.83829	0
	MELO3C010346	0	2.41079	3.95214	0
	MELO3C010550	0	3.34829	3.08239	0
	MELO3C010792	0	2.15622	2.18579	0
	MELO3C010795	0	1.9133	2.04417	0
	MELO3C010877	0	2.36115	2.06776	0
	MELO3C010947	0	6.30689	3.59094	0
	MELO3C010948	0	4.087	2.21988	0
	MELO3C010957	0	1.55071	1.49358	0
	MELO3C011075	0	2.71855	3.56382	0
	MELO3C011076	0	1.5254	2.00616	0
	MELO3C011083	0	1.72075	2.19842	0
	MELO3C011487	0	2.34171	2.31592	0
	MELO3C011489	0	3.44843	3.29522	0
	MELO3C011546	0	1.49657	2.04349	0
	MELO3C011601	0	2.05534	3.75779	0
	MELO3C011653	0	2.70716	3.09483	0
	MELO3C011746	0	2.551	2.46619	0
	MELO3C011788	0	2.15623	3.21214	0
	MELO3C011923	0	2.26803	2.7195	0
	MELO3C011997	0	1.42021	1.99472	0
	MELO3C012067	0	1.84541	2.21732	0
	MELO3C012070	0	2.16857	2.71818	0
	MELO3C012368	0	2.71976	2.83248	0
	MELO3C012490	0	1.47833	1.8154	0
	MELO3C012544	0	2.85464	3.30414	0
	MELO3C012612	0	1.6338	2.52519	0
	MELO3C012646	0	1.97998	2.72129	0
	MELO3C012785	0	1.71895	1.93967	0
	MELO3C012905	0	2.13132	2.81636	0
	MELO3C012924	0	3.55293	3.65541	0
	MELO3C012998	0	2.12941	3.35578	0
	MELO3C013012	0	1.60581	2.24589	0
	MELO3C013086	0	2.26889	2.63348	0
	MELO3C013107	0	2.367	2.55569	0
	MELO3C013187	0	2.21184	2.55601	0
	MELO3C013424	0	2.47575	2.54387	0
	MELO3C013443	0	1.75109	2.57601	0
	MELO3C013600	0	1.18369	1.42549	0
	MELO3C013613	0	2.44425	2.7697	0
	MELO3C013663	0	2.74847	3.57626	0
	MELO3C013695	0	1.84537	2.38816	0
	MELO3C013701	0	3.10197	3.52514	0
	MELO3C013729	0	2.02152	2.38947	0
	MELO3C013866	0	2.36435	2.14139	0
	MELO3C013936	0	2.28902	3.79874	0
	MELO3C014023	0	4.51546	3.5904	0
	MELO3C014064	0	2.06479	2.29768	0
	MELO3C014078	0	1.39416	1.43551	0
	MELO3C014267	0	1.84263	1.93169	0
	MELO3C014325	0	1.99225	2.85617	0
	MELO3C014343	0	2.28955	2.87285	0
	MELO3C014488	0	1.45121	2.31118	0
	MELO3C014518	0	2.01328	2.62119	0
	MELO3C014541	0	2.87323	4.16574	0
	MELO3C014637	0	2.76126	2.73329	0
	MELO3C014744	0	2.10218	2.65925	0
	MELO3C014745	0	1.70348	2.44666	0
	MELO3C014779	0	1.63616	1.42648	0
	MELO3C014833	0	2.95897	1.90179	0
	MELO3C014971	0	1.75459	2.59346	0
	MELO3C015105	0	1.83883	2.22032	0
	MELO3C015133	0	1.71085	2.1203	0
	MELO3C015159	0	2.46734	1.98826	0
	MELO3C015164	0	1.90704	2.12637	0
	MELO3C015216	0	1.57215	2.78761	0
	MELO3C015235	0	1.78313	2.18017	0
	MELO3C015355	0	1.78313	2.71467	0
	MELO3C015392	0	2.00625	2.71434	0
	MELO3C015466	0	2.59773	2.67455	0
	MELO3C015477	0	1.63064	1.85343	0
	MELO3C015576	0	3.01275	3.84023	0
	MELO3C015577	0	2.09609	3.23713	0
	MELO3C015582	0	2.02372	1.96945	0
	MELO3C015655	0	2.84732	3.65602	0
	MELO3C015656	0	2.81489	3.4928	0
	MELO3C015661	0	2.42992	2.278	0
	MELO3C015734	0	2.29283	2.70876	0
	MELO3C015784	0	3.65384	4.17698	0
	MELO3C015785	0	2.89884	3.96679	0
	MELO3C015873	0	1.77038	2.03176	0
	MELO3C015920	0	2.0202	1.78476	0
	MELO3C016063	0	2.7692	3.81857	0
	MELO3C016064	0	2.34708	3.44788	0
	MELO3C016422	0	2.17277	3.15623	0
	MELO3C016463	0	2.24878	2.81435	0
	MELO3C016726	0	1.50613	1.81001	0
	MELO3C016869	0	2.87457	2.84996	0
	MELO3C016891	0	2.13475	2.00614	0
	MELO3C016908	0	1.90682	1.4738	0
	MELO3C017073	0	1.65826	2.07558	0
	MELO3C017232	0	2.43509	3.41338	0
	MELO3C017235	0	1.45133	2.23025	0
	MELO3C017274	0	2.00334	2.69603	0
	MELO3C017528	0	1.6509	2.13605	0
	MELO3C017536	0	2.245	3.41947	0
	MELO3C017649	0	2.43143	2.852	0
	MELO3C017671	0	1.28336	1.25844	0
	MELO3C017790	0	1.701	1.70303	0
	MELO3C018127	0	1.91275	3.14839	0
	MELO3C018129	0	1.58441	2.49197	0
	MELO3C018189	0	2.81416	3.12307	0
	MELO3C018190	0	3.4779	3.54703	0
	MELO3C018225	0	3.3724	2.51287	0
	MELO3C018324	0	2.22361	2.8305	0
	MELO3C018397	0	2.48265	2.24349	0
	MELO3C018401	0	2.85825	4.66382	0
	MELO3C018412	0	1.65769	1.07829	0
	MELO3C018506	0	1.96808	1.89999	0
	MELO3C018519	0	2.5097	2.30501	0
	MELO3C018534	0	3.58311	3.59459	0
	MELO3C018535	0	2.50524	3.58549	0
	MELO3C018587	0	1.80256	2.33371	0
	MELO3C018678	0	1.49506	2.59913	0
	MELO3C019010	0	2.53228	3.25841	0
	MELO3C019202	0	2.08005	2.06291	0
	MELO3C019370	0	2.73277	2.9636	0
	MELO3C019455	0	2.47095	3.46907	0
	MELO3C019556	0	3.93349	2.55885	0
	MELO3C019615	0	2.36522	2.06556	0
	MELO3C019668	0	1.71484	1.85723	0
	MELO3C019675	0	2.50212	2.75029	0
	MELO3C019697	0	2.1501	1.95343	0
	MELO3C019744	0	2.08754	2.10981	0
	MELO3C019825	0	1.71869	2.51033	0
	MELO3C019836	0	3.08819	2.73378	0
	MELO3C019837	0	2.18477	2.468	0
	MELO3C019856	0	2.10198	1.83289	0
	MELO3C019945	0	1.66454	2.2611	0
	MELO3C020017	0	2.25163	3.12267	0
	MELO3C020232	0	3.32427	3.5777	0
	MELO3C020253	0	2.02169	2.37505	0
	MELO3C020254	0	2.88668	2.5038	0
	MELO3C020282	0	2.54459	3.59643	0
	MELO3C020284	0	2.16871	2.58564	0
	MELO3C020298	0	1.56599	1.88626	0
	MELO3C020423	0	2.17908	3.43063	0
	MELO3C020495	0	2.50669	3.88654	0
	MELO3C020574	0	1.86838	2.31542	0
	MELO3C020580	0	2.49256	2.94053	0
	MELO3C020674	0	2.02316	1.79425	0
	MELO3C020677	0	2.40021	3.40963	0
	MELO3C020737	0	1.59532	1.68752	0
	MELO3C020776	0	2.56368	2.90547	0
	MELO3C020841	0	1.39937	2.32469	0
	MELO3C020890	0	1.77754	2.46369	0
	MELO3C020946	0	2.49833	3.1661	0
	MELO3C021029	0	2.89462	3.4135	0
	MELO3C021096	0	2.9251	4.04108	0
	MELO3C021099	0	2.64129	3.78441	0
	MELO3C021115	0	1.76055	2.87702	0
	MELO3C021122	0	1.53324	2.34196	0
	MELO3C021239	0	2.99292	3.7171	0
	MELO3C021252	0	2.47774	3.54336	0
	MELO3C021298	0	1.95942	2.94315	0
	MELO3C021353	0	1.19897	1.72999	0
	MELO3C021400	0	1.68585	1.53237	0
	MELO3C021414	0	1.87614	2.68632	0
	MELO3C021415	0	2.83521	2.52942	0
	MELO3C021438	0	2.73659	3.77492	0
	MELO3C021439	0	1.43426	2.01698	0
	MELO3C021590	0	2.10096	2.89695	0
	MELO3C021739	0	2.46575	3.21587	0
	MELO3C021784	0	2.02602	2.65921	0
	MELO3C021878	0	4.07513	3.1111	0
	MELO3C022052	0	3.29583	2.99316	0
	MELO3C022095	0	2.80829	3.5488	0
	MELO3C022096	0	3.26354	3.52391	0
	MELO3C022152	0	3.12315	5.68067	0
	MELO3C022157	0	2.10982	2.57543	0
	MELO3C022350	0	2.37582	2.91871	0
	MELO3C022413	0	2.2209	2.41892	0
	MELO3C022538	0	1.46603	2.02912	0
	MELO3C022651	0	1.77375	2.36523	0
	MELO3C022724	0	1.9154	2.01123	0
	MELO3C022785	0	2.47681	2.47999	0
	MELO3C022873	0	1.39276	1.33286	0
	MELO3C022888	0	1.39858	2.10275	0
	MELO3C022901	0	1.60022	2.33632	0
	MELO3C022903	0	2.49224	2.05703	0
	MELO3C022939	0	2.80627	3.71585	0
	MELO3C022996	0	1.60937	2.97193	0
	MELO3C023019	0	1.64323	2.81882	0
	MELO3C023056	0	2.46454	2.65891	0
	MELO3C023098	0	2.42674	4.52298	0
	MELO3C023212	0	2.21761	2.76994	0
	MELO3C023368	0	2.25152	2.56093	0
	MELO3C023428	0	4.23778	4.86463	0
	MELO3C023474	0	2.25422	1.87733	0
	MELO3C023494	0	1.56445	1.12153	0
	MELO3C023510	0	2.39352	3.53585	0
	MELO3C023600	0	1.74328	2.17745	0
	MELO3C023717	0	1.83732	2.25185	0
	MELO3C023764	0	1.55894	2.04928	0
	MELO3C023821	0	2.55993	2.51583	0
	MELO3C023859	0	2.44155	2.64574	0
	MELO3C023918	0	1.64318	3.78287	0
	MELO3C023927	0	1.68779	1.25184	0
	MELO3C024002	0	1.84455	2.15889	0
	MELO3C024030	0	2.21847	2.55235	0
	MELO3C024031	0	1.84406	2.76056	0
	MELO3C024195	0	1.69821	2.02204	0
	MELO3C024236	0	1.86867	2.84848	0
	MELO3C024329	0	4.00305	2.83917	0
	MELO3C024370	0	2.23579	3.11626	0
	MELO3C024416	0	1.60567	2.15106	0
	MELO3C024418	0	4.35962	4.35787	0
	MELO3C024420	0	4.21648	3.58122	0
	MELO3C024457	0	1.55784	2.09273	0
	MELO3C024516	0	1.98365	2.56009	0
	MELO3C024606	0	1.79519	2.594	0
	MELO3C024902	0	1.41476	1.82204	0
	MELO3C024915	0	2.62641	1.99276	0
	MELO3C025103	0	1.60651	2.4174	0
	MELO3C025380	0	1.83063	2.10423	0
	MELO3C025395	0	1.64877	1.79175	0
	MELO3C025430	0	2.43281	3.71156	0
	MELO3C025431	0	3.09197	2.80172	0
	MELO3C025469	0	2.62185	3.62992	0
	MELO3C025569	0	1.92987	3.10678	0
	MELO3C025570	0	2.04888	2.82223	0
	MELO3C025665	0	2.01826	3.16439	0
	MELO3C025690	0	5.06168	3.73622	0
	MELO3C025695	0	2.30401	2.50087	0
	MELO3C025850	0	1.40407	2.19214	0
	MELO3C025884	0	3.96593	3.54732	0
	MELO3C025921	0	3.8492	2.7668	0
	MELO3C026118	0	1.82907	2.66628	0
	MELO3C026217	0	2.49105	3.02335	0
	MELO3C026236	0	2.59617	2.48142	0
	MELO3C026357	0	3.50003	3.5726	0
	MELO3C026378	0	2.03111	1.39846	0
	MELO3C026440	0	1.25001	1.86195	0
	MELO3C026480	0	1.91515	2.95246	0
	MELO3C026528	0	1.62238	2.62323	0
	MELO3C026582	0	2.1845	1.78237	0
	MELO3C026764	0	1.41547	1.52428	0
	MELO3C026794	0	3.20714	4.95353	0
	MELO3C026895	0	2.91191	3.08986	0
	MELO3C026952	0	2.18702	1.57001	0
	MELO3C026954	0	1.54291	2.52612	0
	MELO3C027077	0	2.74753	1.71193	0
	MELO3C027185	0	3.01821	2.79872	0
	MELO3C027396	0	1.88961	2.26443	0
	MELO3C027424	0	3.29313	3.29917	0
Cluster 13	MELO3C006428	0	1.36345	1.75008	-1.47505
	MELO3C025328	0	2.24503	2.00864	-2.02246
	MELO3C022690	0	1.46621	2.24289	-2.07963
	MELO3C007082	0	2.84797	1.94193	-2.20627
	MELO3C021780	0	2.14829	2.38582	-2.30144
	MELO3C027030	0	1.57357	2.30492	-2.53551
	MELO3C009870	0	2.7606	2.40711	-3.13314
	MELO3C005553	0	1.46904	2.00912	-4.06548
Cluster 14	MELO3C016536	0	2.47317	0	3.34917
	MELO3C023522	0	2.32554	0	2.84532
	MELO3C017952	0	3.55943	0	2.73785
	MELO3C026303	0	1.47552	0	2.39157
	MELO3C006455	0	1.93539	0	1.728
	MELO3C020845	0	2.86288	0	1.57107
	MELO3C008137	0	1.51824	0	1.50018
	MELO3C012218	0	1.64929	0	1.27794
	MELO3C022213	0	1.13821	0	1.20804
	MELO3C013082	0	1.29721	0	1.03517
Cluster 15	MELO3C010753	0	1.52846	0	-1.13418
	MELO3C024886	0	1.60218	0	-1.29955
	MELO3C025614	0	1.9329	0	-1.36567
	MELO3C006353	0	1.85914	0	-1.39838
	MELO3C022244	0	2.81536	0	-1.4723
	MELO3C010978	0	3.09866	0	-1.6197
	MELO3C022994	0	2.09711	0	-1.68543
	MELO3C002852	0	1.8243	0	-1.6964
	MELO3C019469	0	1.24637	0	-1.82726
	MELO3C021720	0	1.49794	0	-1.82909
	MELO3C020408	0	1.90599	0	-1.8611
	MELO3C003265	0	1.31482	0	-1.94962
	MELO3C011899	0	1.33044	0	-1.96577
	MELO3C024471	0	2.10966	0	-2.01166
	MELO3C021604	0	1.36293	0	-2.07216
	MELO3C008404	0	2.24615	0	-2.10217
	MELO3C018450	0	1.57844	0	-2.10999
	MELO3C011482	0	1.5726	0	-2.14431
	MELO3C006519	0	1.36317	0	-2.23147
	MELO3C022558	0	1.46324	0	-2.26931
	MELO3C023133	0	1.35582	0	-2.28579
	MELO3C026448	0	1.9209	0	-2.30977
	MELO3C013439	0	2.16108	0	-2.47042
	MELO3C005571	0	1.78812	0	-2.5737
	MELO3C023709	0	3.05012	0	-2.72507
	MELO3C023316	0	1.47733	0	-2.85161
	MELO3C012392	0	2.34534	0	-2.94623
	MELO3C011443	0	1.27077	0	-2.99621
	MELO3C004338	0	1.40772	0	-3.01469
	MELO3C006254	0	1.76795	0	-3.09664
	MELO3C023723	0	4.8251	0	-3.13469
	MELO3C015228	0	2.78574	0	-3.18293
	MELO3C026811	0	2.08722	0	-3.25615
	MELO3C022325	0	1.62903	0	-3.26216
	MELO3C006347	0	2.15351	0	-3.29573
	MELO3C011348	0	1.82672	0	-3.31248
	MELO3C014234	0	2.42729	0	-3.38166
	MELO3C014965	0	4.06081	0	-3.39993
	MELO3C023825	0	2.54161	0	-3.58507
	MELO3C025485	0	2.59835	0	-3.64198
	MELO3C015222	0	1.88137	0	-3.67365
	MELO3C014642	0	5.44262	0	-3.74699
	MELO3C022763	0	1.77636	0	-3.86903
	MELO3C003101	0	1.82491	0	-3.87378
	MELO3C018829	0	2.52191	0	-3.96843
	MELO3C017122	0	3.78835	0	-4.15823
	MELO3C016609	0	1.93484	0	-4.17538
	MELO3C018659	0	2.62562	0	-4.25574
	MELO3C007901	0	3.20046	0	-4.28561
	MELO3C004920	0	4.25069	0	-4.47979
	MELO3C025166	0	1.95169	0	-4.58055
	MELO3C009495	0	2.35933	0	-4.75308
	MELO3C012729	0	4.13995	0	-4.78618
	MELO3C009322	0	1.84325	0	-4.98035
	MELO3C017936	0	1.97123	0	-5.121
	MELO3C006291	0	3.9357	0	-5.13424
	MELO3C015691	0	2.1473	0	-5.22681
	MELO3C005784	0	1.55132	0	-5.25751
	MELO3C006484	0	1.16445	0	-5.32622
	MELO3C012662	0	1.60481	0	-5.35392
	MELO3C014537	0	2.07046	0	-5.58874
	MELO3C015701	0	2.70802	0	-5.76187
	MELO3C016720	0	1.49904	0	-5.91778
	MELO3C007702	0	1.74075	0	-6.24288
	MELO3C021431	0	1.50288	0	-6.49227
	MELO3C012382	0	1.63628	0	-7.05716
	MELO3C022034	0	1.74436	0	-8.63026
	MELO3C019324	0	1.88591	0	-8.73542
Cluster 16	MELO3C022435	0	2.56577	-3.17133	0
	MELO3C018370	0	2.75343	-3.5397	0
	MELO3C018699	0	2.97632	-4.34626	0
	MELO3C021901	0	1.38851	-2.73685	0
	MELO3C022440	0	3.02278	-3.51644	0
Cluster 17	MELO3C010508	0	2.85181	-1.88462	-2.01519
	MELO3C004732	0	2.97162	-1.99424	-2.09591
	MELO3C016879	0	1.58002	-2.64106	-3.35426
	MELO3C007424	0	1.81626	-2.65645	-3.51837
	MELO3C017100	0	1.59911	-2.52404	-3.72133
	MELO3C023586	0	1.83697	-2.54118	-3.77283
	MELO3C019486	0	3.1407	-2.76381	-4.2166
	MELO3C026762	0	1.8684	-3.47608	-4.26482
	MELO3C023591	0	3.11976	-4.1044	-4.33204
	MELO3C012388	0	1.91857	-2.67299	-4.93244
	MELO3C024827	0	2.64423	-2.57116	-5.29888
	MELO3C007793	0	5.23967	-2.58089	-5.53061
	MELO3C026782	0	1.31463	-2.98791	-5.80739
	MELO3C013127	0	2.37937	-3.60365	-6.93392
Cluster 18	MELO3C009828	0	8.74229	0	0
	MELO3C017475	0	7.78311	0	0
	MELO3C024779	0	7.37184	0	0
	MELO3C016904	0	7.16837	0	0
	MELO3C002841	0	7.11822	0	0
	MELO3C016799	0	6.95468	0	0
	MELO3C004745	0	6.90327	0	0
	MELO3C008431	0	6.86051	0	0
	MELO3C002142	0	6.8173	0	0
	MELO3C011965	0	6.77755	0	0
	MELO3C025097	0	6.59299	0	0
	MELO3C019787	0	6.52061	0	0
	MELO3C002339	0	6.4124	0	0
	MELO3C003499	0	6.30928	0	0
	MELO3C023553	0	6.27643	0	0
	MELO3C020685	0	6.21868	0	0
	MELO3C026649	0	6.18219	0	0
	MELO3C003860	0	6.04395	0	0
	MELO3C006229	0	5.95439	0	0
	MELO3C004749	0	5.90409	0	0
	MELO3C018697	0	5.86258	0	0
	MELO3C006914	0	5.83126	0	0
	MELO3C002845	0	5.68354	0	0
	MELO3C002303	0	5.58032	0	0
	MELO3C002304	0	5.57673	0	0
	MELO3C021526	0	5.56036	0	0
	MELO3C005857	0	5.55318	0	0
	MELO3C020954	0	5.45336	0	0
	MELO3C004087	0	5.44017	0	0
	MELO3C008187	0	5.41121	0	0
	MELO3C004060	0	5.39569	0	0
	MELO3C004822	0	5.34162	0	0
	MELO3C023688	0	5.31015	0	0
	MELO3C009383	0	5.30657	0	0
	MELO3C004185	0	5.29789	0	0
	MELO3C009448	0	5.26238	0	0
	MELO3C013238	0	5.25772	0	0
	MELO3C023302	0	5.16614	0	0
	MELO3C002950	0	4.93741	0	0
	MELO3C015768	0	4.92693	0	0
	MELO3C013848	0	4.89155	0	0
	MELO3C004065	0	4.86524	0	0
	MELO3C000718	0	4.84259	0	0
	MELO3C002130	0	4.8339	0	0
	MELO3C010250	0	4.81697	0	0
	MELO3C004184	0	4.734	0	0
	MELO3C021656	0	4.72042	0	0
	MELO3C005442	0	4.70697	0	0
	MELO3C014222	0	4.68336	0	0
	MELO3C006590	0	4.56718	0	0
	MELO3C024829	0	4.56412	0	0
	MELO3C003507	0	4.5309	0	0
	MELO3C003683	0	4.4907	0	0
	MELO3C003919	0	4.47418	0	0
	MELO3C006862	0	4.45763	0	0
	MELO3C021459	0	4.41477	0	0
	MELO3C027148	0	4.40577	0	0
	MELO3C026323	0	4.40297	0	0
	MELO3C004384	0	4.36757	0	0
	MELO3C019023	0	4.34925	0	0
	MELO3C024826	0	4.25078	0	0
	MELO3C004756	0	4.2449	0	0
	MELO3C014597	0	4.19106	0	0
	MELO3C025204	0	4.18729	0	0
	MELO3C014013	0	4.1716	0	0
	MELO3C024428	0	4.1601	0	0
	MELO3C024816	0	4.15225	0	0
	MELO3C005355	0	4.12506	0	0
	MELO3C005613	0	4.11749	0	0
	MELO3C007062	0	4.10174	0	0
	MELO3C021369	0	4.10018	0	0
	MELO3C023812	0	4.08754	0	0
	MELO3C023178	0	4.08587	0	0
	MELO3C009426	0	4.04242	0	0
	MELO3C012135	0	4.01409	0	0
	MELO3C014632	0	4.00156	0	0
	MELO3C003367	0	3.99777	0	0
	MELO3C023746	0	3.96972	0	0
	MELO3C003385	0	3.96793	0	0
	MELO3C009831	0	3.9481	0	0
	MELO3C002340	0	3.89924	0	0
	MELO3C000887	0	3.89234	0	0
	MELO3C013756	0	3.88734	0	0
	MELO3C023598	0	3.8842	0	0
	MELO3C015130	0	3.8523	0	0
	MELO3C024675	0	3.85106	0	0
	MELO3C007696	0	3.83817	0	0
	MELO3C026563	0	3.83286	0	0
	MELO3C010124	0	3.79437	0	0
	MELO3C014643	0	3.76164	0	0
	MELO3C022010	0	3.75865	0	0
	MELO3C019612	0	3.74394	0	0
	MELO3C021848	0	3.74005	0	0
	MELO3C027206	0	3.72901	0	0
	MELO3C011966	0	3.67162	0	0
	MELO3C024326	0	3.62469	0	0
	MELO3C002431	0	3.60046	0	0
	MELO3C013050	0	3.5833	0	0
	MELO3C010907	0	3.5825	0	0
	MELO3C015273	0	3.55328	0	0
	MELO3C002309	0	3.54788	0	0
	MELO3C026833	0	3.5463	0	0
	MELO3C016230	0	3.51669	0	0
	MELO3C020318	0	3.45222	0	0
	MELO3C011919	0	3.42699	0	0
	MELO3C002391	0	3.40659	0	0
	MELO3C015181	0	3.40289	0	0
	MELO3C009396	0	3.39113	0	0
	MELO3C017828	0	3.30475	0	0
	MELO3C007799	0	3.30057	0	0
	MELO3C017724	0	3.29652	0	0
	MELO3C005052	0	3.28149	0	0
	MELO3C007929	0	3.26839	0	0
	MELO3C017869	0	3.2522	0	0
	MELO3C006349	0	3.20891	0	0
	MELO3C006738	0	3.20549	0	0
	MELO3C023974	0	3.20417	0	0
	MELO3C014438	0	3.17524	0	0
	MELO3C026489	0	3.17435	0	0
	MELO3C009958	0	3.17126	0	0
	MELO3C019186	0	3.16142	0	0
	MELO3C002861	0	3.15106	0	0
	MELO3C011224	0	3.14713	0	0
	MELO3C024828	0	3.13377	0	0
	MELO3C005443	0	3.13	0	0
	MELO3C006464	0	3.12695	0	0
	MELO3C018516	0	3.11317	0	0
	MELO3C010856	0	3.10465	0	0
	MELO3C008177	0	3.10309	0	0
	MELO3C024674	0	3.06511	0	0
	MELO3C000979	0	3.05951	0	0
	MELO3C002815	0	3.02762	0	0
	MELO3C020741	0	3.01926	0	0
	MELO3C010195	0	2.98244	0	0
	MELO3C016032	0	2.98204	0	0
	MELO3C023899	0	2.97313	0	0
	MELO3C020953	0	2.9571	0	0
	MELO3C006855	0	2.94923	0	0
	MELO3C006427	0	2.92541	0	0
	MELO3C001930	0	2.9206	0	0
	MELO3C024080	0	2.92024	0	0
	MELO3C024625	0	2.90369	0	0
	MELO3C024564	0	2.89283	0	0
	MELO3C022962	0	2.88573	0	0
	MELO3C022703	0	2.87038	0	0
	MELO3C021873	0	2.8683	0	0
	MELO3C003054	0	2.86813	0	0
	MELO3C021017	0	2.86753	0	0
	MELO3C025165	0	2.86621	0	0
	MELO3C024778	0	2.86142	0	0
	MELO3C023796	0	2.857	0	0
	MELO3C009686	0	2.84828	0	0
	MELO3C000592	0	2.84447	0	0
	MELO3C007928	0	2.83282	0	0
	MELO3C026977	0	2.80395	0	0
	MELO3C010718	0	2.79412	0	0
	MELO3C006716	0	2.79335	0	0
	MELO3C022218	0	2.79308	0	0
	MELO3C018210	0	2.78376	0	0
	MELO3C025822	0	2.76887	0	0
	MELO3C011600	0	2.75511	0	0
	MELO3C020396	0	2.73507	0	0
	MELO3C011744	0	2.72227	0	0
	MELO3C005184	0	2.71134	0	0
	MELO3C007102	0	2.71011	0	0
	MELO3C022830	0	2.66347	0	0
	MELO3C003605	0	2.65176	0	0
	MELO3C026287	0	2.63004	0	0
	MELO3C020878	0	2.61658	0	0
	MELO3C003533	0	2.61415	0	0
	MELO3C026451	0	2.60387	0	0
	MELO3C017593	0	2.57184	0	0
	MELO3C005038	0	2.57047	0	0
	MELO3C024532	0	2.56825	0	0
	MELO3C000836	0	2.55333	0	0
	MELO3C025086	0	2.54951	0	0
	MELO3C011869	0	2.53546	0	0
	MELO3C004429	0	2.52751	0	0
	MELO3C004930	0	2.51401	0	0
	MELO3C007445	0	2.50937	0	0
	MELO3C010636	0	2.49942	0	0
	MELO3C012200	0	2.49851	0	0
	MELO3C012825	0	2.49531	0	0
	MELO3C026962	0	2.47917	0	0
	MELO3C022117	0	2.47161	0	0
	MELO3C010041	0	2.47075	0	0
	MELO3C009885	0	2.46754	0	0
	MELO3C020889	0	2.45138	0	0
	MELO3C014767	0	2.44072	0	0
	MELO3C017244	0	2.43588	0	0
	MELO3C005606	0	2.4344	0	0
	MELO3C021435	0	2.42082	0	0
	MELO3C015640	0	2.41556	0	0
	MELO3C003601	0	2.41035	0	0
	MELO3C008361	0	2.39678	0	0
	MELO3C026874	0	2.38899	0	0
	MELO3C002007	0	2.38845	0	0
	MELO3C017972	0	2.38704	0	0
	MELO3C021693	0	2.36727	0	0
	MELO3C014392	0	2.33555	0	0
	MELO3C011810	0	2.33499	0	0
	MELO3C026491	0	2.31058	0	0
	MELO3C012753	0	2.30752	0	0
	MELO3C018941	0	2.30234	0	0
	MELO3C011175	0	2.30047	0	0
	MELO3C023434	0	2.2853	0	0
	MELO3C003140	0	2.28365	0	0
	MELO3C002523	0	2.27967	0	0
	MELO3C004026	0	2.27108	0	0
	MELO3C008052	0	2.26527	0	0
	MELO3C009936	0	2.2579	0	0
	MELO3C020374	0	2.23785	0	0
	MELO3C013837	0	2.23754	0	0
	MELO3C007178	0	2.2238	0	0
	MELO3C008362	0	2.21345	0	0
	MELO3C005424	0	2.19926	0	0
	MELO3C025548	0	2.19563	0	0
	MELO3C010823	0	2.19328	0	0
	MELO3C009904	0	2.16789	0	0
	MELO3C009247	0	2.15862	0	0
	MELO3C010590	0	2.15567	0	0
	MELO3C022251	0	2.14436	0	0
	MELO3C010343	0	2.12747	0	0
	MELO3C022262	0	2.11477	0	0
	MELO3C012092	0	2.11245	0	0
	MELO3C024900	0	2.11245	0	0
	MELO3C026032	0	2.09241	0	0
	MELO3C005383	0	2.09139	0	0
	MELO3C004570	0	2.09079	0	0
	MELO3C015479	0	2.08532	0	0
	MELO3C020559	0	2.07674	0	0
	MELO3C002735	0	2.07375	0	0
	MELO3C018166	0	2.06166	0	0
	MELO3C012003	0	2.06078	0	0
	MELO3C002672	0	2.06047	0	0
	MELO3C025577	0	2.04203	0	0
	MELO3C002666	0	2.03506	0	0
	MELO3C026869	0	2.03295	0	0
	MELO3C018106	0	2.0299	0	0
	MELO3C025778	0	2.02617	0	0
	MELO3C026860	0	2.02144	0	0
	MELO3C010047	0	2.0204	0	0
	MELO3C003916	0	2.02018	0	0
	MELO3C010080	0	2.0149	0	0
	MELO3C014631	0	2.00407	0	0
	MELO3C018424	0	1.98444	0	0
	MELO3C004474	0	1.97377	0	0
	MELO3C008004	0	1.96844	0	0
	MELO3C017392	0	1.96613	0	0
	MELO3C017405	0	1.94121	0	0
	MELO3C027421	0	1.92734	0	0
	MELO3C004189	0	1.92212	0	0
	MELO3C012352	0	1.92212	0	0
	MELO3C016167T2	0	1.92204	0	0
	MELO3C006072	0	1.91965	0	0
	MELO3C009773	0	1.91177	0	0
	MELO3C010125	0	1.91036	0	0
	MELO3C007243	0	1.8864	0	0
	MELO3C017825	0	1.88251	0	0
	MELO3C022031	0	1.86963	0	0
	MELO3C023993	0	1.83398	0	0
	MELO3C003656	0	1.8241	0	0
	MELO3C020675	0	1.82161	0	0
	MELO3C007941	0	1.8171	0	0
	MELO3C023502	0	1.79882	0	0
	MELO3C019796	0	1.79095	0	0
	MELO3C014858	0	1.77648	0	0
	MELO3C027337	0	1.77015	0	0
	MELO3C008313	0	1.76829	0	0
	MELO3C018859	0	1.75321	0	0
	MELO3C018229	0	1.75297	0	0
	MELO3C006352	0	1.74984	0	0
	MELO3C013024	0	1.73503	0	0
	MELO3C007110	0	1.72083	0	0
	MELO3C022083	0	1.7201	0	0
	MELO3C025655	0	1.71937	0	0
	MELO3C024237	0	1.71596	0	0
	MELO3C020569	0	1.71541	0	0
	MELO3C017027	0	1.69781	0	0
	MELO3C021904	0	1.69472	0	0
	MELO3C014240	0	1.68412	0	0
	MELO3C003194	0	1.66347	0	0
	MELO3C016689	0	1.6633	0	0
	MELO3C000209	0	1.65845	0	0
	MELO3C021972	0	1.65212	0	0
	MELO3C024178	0	1.62912	0	0
	MELO3C003231	0	1.62822	0	0
	MELO3C023378	0	1.60572	0	0
	MELO3C003228	0	1.58751	0	0
	MELO3C024882	0	1.58473	0	0
	MELO3C016687	0	1.57286	0	0
	MELO3C006284	0	1.56166	0	0
	MELO3C005593	0	1.54606	0	0
	MELO3C017691	0	1.53748	0	0
	MELO3C025920	0	1.53625	0	0
	MELO3C006236	0	1.5267	0	0
	MELO3C017942	0	1.50268	0	0
	MELO3C024271	0	1.49799	0	0
	MELO3C008741	0	1.49612	0	0
	MELO3C025484	0	1.48617	0	0
	MELO3C009858	0	1.4859	0	0
	MELO3C021823	0	1.48108	0	0
	MELO3C006208	0	1.47476	0	0
	MELO3C017003	0	1.47019	0	0
	MELO3C013371	0	1.46179	0	0
	MELO3C022423	0	1.45339	0	0
	MELO3C009189	0	1.44944	0	0
	MELO3C009551	0	1.43315	0	0
	MELO3C020865	0	1.43066	0	0
	MELO3C017057	0	1.42738	0	0
	MELO3C005574	0	1.4155	0	0
	MELO3C021362	0	1.41303	0	0
	MELO3C002381	0	1.41098	0	0
	MELO3C022974	0	1.38285	0	0
	MELO3C010338	0	1.36437	0	0
	MELO3C023503	0	1.34717	0	0
	MELO3C022108	0	1.33754	0	0
	MELO3C025091	0	1.32198	0	0
	MELO3C022385	0	1.29954	0	0
	MELO3C024330	0	1.29856	0	0
	MELO3C006681	0	1.29155	0	0
	MELO3C020952	0	1.28389	0	0
	MELO3C015253	0	1.2726	0	0
	MELO3C016448	0	1.26033	0	0
	MELO3C017183	0	1.25392	0	0
	MELO3C009784	0	1.22446	0	0
	MELO3C002437	0	1.21885	0	0
	MELO3C008403	0	1.2018	0	0
	MELO3C017655	0	1.19419	0	0
	MELO3C023465	0	1.13291	0	0
Cluster 19	MELO3C000147	0	0	4.22227	4.02037
	MELO3C000217	0	0	1.62568	1.15468
	MELO3C000392	0	0	4.65593	3.51334
	MELO3C000452	0	0	1.23887	1.05963
	MELO3C000868	0	0	2.60622	1.41602
	MELO3C000882	0	0	7.07875	6.47817
	MELO3C000909	0	0	5.84998	7.63068
	MELO3C001006	0	0	2.37925	1.5782
	MELO3C001012	0	0	1.18553	1.30837
	MELO3C001014	0	0	3.91216	2.90587
	MELO3C001068	0	0	2.62158	3.67639
	MELO3C001419	0	0	4.70513	3.42005
	MELO3C001463	0	0	1.92442	4.92604
	MELO3C001498	0	0	3.92332	3.651
	MELO3C001698	0	0	2.70006	1.37497
	MELO3C001954	0	0	1.55447	2.64621
	MELO3C001999	0	0	2.55746	1.56521
	MELO3C002064	0	0	1.91012	1.60733
	MELO3C002065	0	0	1.01443	1.31187
	MELO3C002083	0	0	2.07129	1.97215
	MELO3C002090	0	0	2.45983	3.23329
	MELO3C002126	0	0	2.11031	2.90908
	MELO3C002149	0	0	1.65715	2.11546
	MELO3C002175	0	0	2.70111	2.18134
	MELO3C002202	0	0	1.95044	1.42469
	MELO3C002253	0	0	1.63352	1.65505
	MELO3C002296	0	0	1.09004	1.49552
	MELO3C002302	0	0	1.58755	1.59873
	MELO3C002315	0	0	3.15556	4.15016
	MELO3C002324	0	0	1.4665	1.61777
	MELO3C002350	0	0	2.28028	5.08872
	MELO3C002380	0	0	4.46404	2.12295
	MELO3C002385	0	0	2.73713	1.78501
	MELO3C002433	0	0	3.02219	2.18745
	MELO3C002485	0	0	1.15873	3.02674
	MELO3C002495	0	0	2.33964	2.46433
	MELO3C002539	0	0	3.34783	2.09131
	MELO3C002553	0	0	3.17785	2.9815
	MELO3C002562	0	0	2.60142	2.23627
	MELO3C002563	0	0	1.38475	1.36654
	MELO3C002571	0	0	1.63118	2.00741
	MELO3C002572	0	0	2.71088	3.4658
	MELO3C002579	0	0	4.48664	6.42826
	MELO3C002612	0	0	3.14889	1.11796
	MELO3C002679	0	0	1.00055	1.1976
	MELO3C002689	0	0	1.91617	1.49864
	MELO3C002695	0	0	1.3032	1.97409
	MELO3C002759	0	0	1.59461	1.94691
	MELO3C002773	0	0	1.2403	1.81967
	MELO3C002843	0	0	3.73216	3.22765
	MELO3C002874	0	0	2.51213	3.75088
	MELO3C003030	0	0	2.05961	1.26521
	MELO3C003032	0	0	2.07805	3.34067
	MELO3C003048	0	0	1.00601	1.4657
	MELO3C003066	0	0	1.31251	1.82189
	MELO3C003085	0	0	1.75815	1.68213
	MELO3C003088	0	0	1.64721	2.58105
	MELO3C003103	0	0	2.82157	2.60676
	MELO3C003113	0	0	4.48869	4.55361
	MELO3C003120	0	0	1.55763	2.02849
	MELO3C003148	0	0	1.92776	2.28926
	MELO3C003169	0	0	3.95478	4.53981
	MELO3C003177	0	0	1.85525	1.84017
	MELO3C003186	0	0	1.58499	3.23708
	MELO3C003190	0	0	2.00457	1.13816
	MELO3C003205	0	0	1.25498	1.54334
	MELO3C003208	0	0	1.39141	2.02324
	MELO3C003324	0	0	1.20478	1.93696
	MELO3C003336	0	0	3.34952	4.42888
	MELO3C003348	0	0	1.68804	1.16773
	MELO3C003371	0	0	3.46729	4.05107
	MELO3C003379	0	0	4.25344	4.67522
	MELO3C003380	0	0	3.10752	4.31325
	MELO3C003393	0	0	2.16119	2.88441
	MELO3C003418	0	0	1.55914	2.16233
	MELO3C003426	0	0	2.89683	2.71737
	MELO3C003437	0	0	1.19579	1.6071
	MELO3C003454	0	0	1.15964	2.01812
	MELO3C003491	0	0	1.95826	1.66438
	MELO3C003497	0	0	1.82908	2.46273
	MELO3C003511	0	0	1.89586	1.18755
	MELO3C003513	0	0	3.34483	1.55316
	MELO3C003575	0	0	1.52444	2.12101
	MELO3C003646	0	0	1.18599	1.90004
	MELO3C003735	0	0	2.30763	2.1837
	MELO3C003737	0	0	2.21896	2.11501
	MELO3C003799	0	0	1.84376	1.61905
	MELO3C003821	0	0	2.52542	2.70361
	MELO3C003825	0	0	1.2721	1.9929
	MELO3C003826	0	0	3.06312	1.64521
	MELO3C003868	0	0	2.94577	2.17391
	MELO3C003871	0	0	5.60713	5.78236
	MELO3C003902	0	0	2.80239	3.71587
	MELO3C004075	0	0	1.74263	2.09182
	MELO3C004093	0	0	1.19486	1.80168
	MELO3C004098	0	0	1.51728	1.53612
	MELO3C004125	0	0	1.11218	1.12498
	MELO3C004133	0	0	1.2867	1.3146
	MELO3C004193	0	0	3.30377	2.61218
	MELO3C004208	0	0	1.51527	1.01063
	MELO3C004221	0	0	1.1808	1.32939
	MELO3C004294	0	0	2.81767	1.46195
	MELO3C004311	0	0	1.52237	1.32913
	MELO3C004313	0	0	2.23619	2.88911
	MELO3C004351	0	0	4.59549	6.46893
	MELO3C004405	0	0	1.33633	1.48834
	MELO3C004428	0	0	1.81362	2.78994
	MELO3C004434	0	0	1.76123	2.54813
	MELO3C004498	0	0	1.29691	1.67393
	MELO3C004543	0	0	1.19431	1.11946
	MELO3C004554	0	0	1.3502	1.71836
	MELO3C004555	0	0	2.22144	3.018
	MELO3C004634	0	0	2.26567	1.30367
	MELO3C004638	0	0	1.07768	1.10804
	MELO3C004694	0	0	1.41268	1.16827
	MELO3C004742	0	0	2.4353	1.59292
	MELO3C004898	0	0	2.57664	2.3676
	MELO3C004946	0	0	1.91601	2.10693
	MELO3C005013	0	0	1.89457	2.87619
	MELO3C005084	0	0	1.48623	2.628
	MELO3C005206	0	0	1.81812	1.23468
	MELO3C005257	0	0	3.94926	3.3025
	MELO3C005261	0	0	1.89119	1.60535
	MELO3C005319	0	0	2.22556	2.23126
	MELO3C005323	0	0	1.34213	2.42283
	MELO3C005324	0	0	2.33895	3.87029
	MELO3C005453	0	0	5.26368	4.12521
	MELO3C005466	0	0	1.36395	1.66766
	MELO3C005468	0	0	2.44131	2.53835
	MELO3C005497	0	0	2.30699	1.97858
	MELO3C005577	0	0	1.69424	2.13961
	MELO3C005579	0	0	1.20226	1.78655
	MELO3C005597	0	0	1.59714	2.04071
	MELO3C005616	0	0	1.46971	2.43452
	MELO3C005627	0	0	1.20846	1.39187
	MELO3C005641	0	0	5.71452	5.7342
	MELO3C005699	0	0	1.70595	1.33497
	MELO3C005709	0	0	1.90514	1.14275
	MELO3C005711	0	0	1.31633	2.14186
	MELO3C005712	0	0	1.63576	2.41007
	MELO3C005722	0	0	2.74248	1.92619
	MELO3C005751	0	0	2.36982	2.00852
	MELO3C005786	0	0	1.82574	2.69157
	MELO3C005797	0	0	3.8797	4.80197
	MELO3C005800	0	0	1.19199	1.45545
	MELO3C005801	0	0	2.40597	2.81277
	MELO3C005841	0	0	1.15142	1.9038
	MELO3C005859	0	0	3.1235	4.05336
	MELO3C005897	0	0	2.03246	2.76598
	MELO3C005899	0	0	1.45436	2.34262
	MELO3C005914	0	0	1.17667	1.02262
	MELO3C005947	0	0	2.00877	2.94457
	MELO3C005987	0	0	1.18418	2.78844
	MELO3C005992	0	0	1.84796	2.80127
	MELO3C006036	0	0	3.37648	1.70594
	MELO3C006037	0	0	1.91982	1.59864
	MELO3C006104	0	0	1.39487	1.96979
	MELO3C006146	0	0	1.0643	1.2274
	MELO3C006147	0	0	1.45534	2.62636
	MELO3C006178	0	0	1.72621	1.52914
	MELO3C006182	0	0	1.61826	1.49742
	MELO3C006235	0	0	1.83467	1.78528
	MELO3C006241	0	0	1.54483	1.07904
	MELO3C006334	0	0	1.45508	2.4513
	MELO3C006430	0	0	1.28664	1.57095
	MELO3C006436	0	0	1.98646	1.8103
	MELO3C006438	0	0	2.55117	2.20431
	MELO3C006439	0	0	3.33842	3.94146
	MELO3C006457T2	0	0	4.84149	4.91727
	MELO3C006458	0	0	3.20738	4.44042
	MELO3C006461	0	0	4.92844	4.55799
	MELO3C006473	0	0	2.00183	2.66882
	MELO3C006506	0	0	1.33819	2.21873
	MELO3C006543	0	0	3.00378	2.59822
	MELO3C006608	0	0	2.0128	2.51578
	MELO3C006678	0	0	2.17915	3.65222
	MELO3C006679	0	0	2.74824	3.90187
	MELO3C006685	0	0	3.83233	4.14598
	MELO3C006703	0	0	1.88305	1.43291
	MELO3C006728	0	0	1.78171	1.25436
	MELO3C006792	0	0	3.77442	4.98122
	MELO3C006805	0	0	2.56904	1.67455
	MELO3C006863	0	0	1.60215	1.77365
	MELO3C006866	0	0	1.62779	2.02353
	MELO3C006868	0	0	1.80588	1.31225
	MELO3C006894	0	0	1.60975	2.43314
	MELO3C006939	0	0	1.64342	1.17694
	MELO3C006944	0	0	2.5813	1.93273
	MELO3C007043	0	0	1.40297	1.05077
	MELO3C007068	0	0	6.36466	4.7574
	MELO3C007130	0	0	2.18357	1.86025
	MELO3C007143	0	0	1.02797	1.31542
	MELO3C007164	0	0	1.42095	1.78219
	MELO3C007165	0	0	1.35402	1.19848
	MELO3C007188	0	0	2.40776	2.27137
	MELO3C007198	0	0	1.80951	2.39633
	MELO3C007242	0	0	1.95112	3.67053
	MELO3C007297	0	0	2.56146	2.30926
	MELO3C007305	0	0	1.13893	1.05038
	MELO3C007324	0	0	5.15487	7.03714
	MELO3C007354	0	0	3.95237	2.31813
	MELO3C007358	0	0	2.39717	2.34363
	MELO3C007367	0	0	1.33692	1.64671
	MELO3C007409	0	0	1.07389	1.25963
	MELO3C007423	0	0	1.28735	2.10405
	MELO3C007470	0	0	2.98772	5.04623
	MELO3C007491	0	0	2.98727	3.14458
	MELO3C007503	0	0	1.01379	1.14126
	MELO3C007511	0	0	1.23549	1.20797
	MELO3C007514	0	0	1.99363	1.12959
	MELO3C007554	0	0	1.1712	2.53733
	MELO3C007555	0	0	1.09315	1.43667
	MELO3C007560	0	0	1.43927	1.62562
	MELO3C007579	0	0	2.78288	2.76689
	MELO3C007588	0	0	3.67616	5.78272
	MELO3C007621	0	0	1.97518	1.90832
	MELO3C007644	0	0	2.06112	2.59388
	MELO3C007646	0	0	1.25959	1.75303
	MELO3C007649	0	0	2.40206	1.7296
	MELO3C007652	0	0	1.84307	2.84958
	MELO3C007664	0	0	1.68426	1.93023
	MELO3C007739	0	0	1.86186	2.53832
	MELO3C007755	0	0	1.46475	1.7845
	MELO3C007777	0	0	2.38132	2.21319
	MELO3C007811	0	0	1.3061	1.71001
	MELO3C007857	0	0	1.29535	1.02084
	MELO3C007858	0	0	1.44424	1.03429
	MELO3C007967	0	0	2.63324	2.19547
	MELO3C008095	0	0	1.17306	1.38086
	MELO3C008140	0	0	1.58272	1.9354
	MELO3C008152	0	0	4.79746	6.21211
	MELO3C008180	0	0	2.34386	1.93019
	MELO3C008185	0	0	4.10099	4.3215
	MELO3C008197	0	0	1.99215	2.09215
	MELO3C008204	0	0	2.4869	1.51663
	MELO3C008398	0	0	2.40148	2.47577
	MELO3C008452	0	0	4.53609	5.54483
	MELO3C008490	0	0	1.46245	1.06603
	MELO3C008515	0	0	1.07381	1.39677
	MELO3C008804	0	0	1.10697	1.1187
	MELO3C008894	0	0	6.69244	7.36122
	MELO3C009094	0	0	1.15463	1.58458
	MELO3C009117	0	0	2.5955	2.07498
	MELO3C009127	0	0	1.68796	1.45839
	MELO3C009138	0	0	1.8764	2.55877
	MELO3C009139	0	0	1.2978	1.45846
	MELO3C009143	0	0	2.44166	1.63691
	MELO3C009153	0	0	1.23031	1.50153
	MELO3C009170	0	0	2.46854	2.6537
	MELO3C009179	0	0	1.59549	1.71587
	MELO3C009180	0	0	2.56041	2.39707
	MELO3C009205	0	0	2.34837	2.24468
	MELO3C009219	0	0	1.41875	1.81496
	MELO3C009224	0	0	3.09472	2.59726
	MELO3C009274	0	0	1.81321	2.88478
	MELO3C009276	0	0	1.37962	1.06455
	MELO3C009529	0	0	4.53285	5.79924
	MELO3C009530	0	0	1.9236	2.23834
	MELO3C009531	0	0	1.22039	2.06389
	MELO3C009542	0	0	1.25751	1.41591
	MELO3C009543	0	0	1.64001	1.06882
	MELO3C009548	0	0	1.26801	1.41962
	MELO3C009552	0	0	1.62998	2.46718
	MELO3C009581	0	0	1.02667	2.15641
	MELO3C009618	0	0	2.83082	1.20479
	MELO3C009681	0	0	1.24914	1.40095
	MELO3C009721	0	0	2.80654	1.41819
	MELO3C009729	0	0	1.0385	1.00771
	MELO3C009738	0	0	2.42766	2.76851
	MELO3C009739	0	0	1.7109	1.76132
	MELO3C009756	0	0	2.13519	3.94155
	MELO3C009757	0	0	4.00797	4.0417
	MELO3C009805	0	0	1.64591	2.61022
	MELO3C009869	0	0	2.04022	3.29543
	MELO3C009900	0	0	6.54642	4.2095
	MELO3C009901	0	0	3.76819	3.2372
	MELO3C009933	0	0	2.34199	2.10896
	MELO3C010061	0	0	1.24624	1.47165
	MELO3C010114	0	0	1.60444	1.46141
	MELO3C010177	0	0	4.24882	6.40987
	MELO3C010185	0	0	2.10087	2.99654
	MELO3C010203	0	0	2.43495	1.29575
	MELO3C010221	0	0	1.51926	1.64163
	MELO3C010262	0	0	1.73436	1.85516
	MELO3C010295	0	0	1.15327	1.02755
	MELO3C010323	0	0	4.19782	5.62419
	MELO3C010353	0	0	4.97056	6.4783
	MELO3C010403	0	0	1.20129	1.03365
	MELO3C010494	0	0	1.46056	1.60313
	MELO3C010495	0	0	1.88726	1.57903
	MELO3C010555	0	0	1.97615	2.88361
	MELO3C010588	0	0	1.95426	1.78926
	MELO3C010632	0	0	1.24556	1.86652
	MELO3C010644	0	0	1.1211	1.51993
	MELO3C010691	0	0	4.27147	4.83383
	MELO3C010769	0	0	1.58963	2.32566
	MELO3C010776	0	0	3.56019	4.47459
	MELO3C010809	0	0	1.05236	1.70609
	MELO3C010810	0	0	1.78579	2.39375
	MELO3C010889	0	0	1.22397	1.28496
	MELO3C010918	0	0	1.13536	1.59178
	MELO3C011019	0	0	1.26712	1.48125
	MELO3C011055	0	0	1.72304	1.41155
	MELO3C011057	0	0	2.39425	1.16048
	MELO3C011088	0	0	1.23277	1.82664
	MELO3C011093	0	0	1.49399	2.12552
	MELO3C011095	0	0	3.52671	4.08366
	MELO3C011101	0	0	1.66599	1.49949
	MELO3C011102	0	0	1.70403	1.25683
	MELO3C011105	0	0	1.2663	1.57413
	MELO3C011125	0	0	2.31173	2.97088
	MELO3C011170	0	0	1.72236	3.2899
	MELO3C011196	0	0	1.64545	2.34597
	MELO3C011223	0	0	2.97042	3.8121
	MELO3C011229	0	0	3.86268	4.81872
	MELO3C011252	0	0	3.61894	4.72334
	MELO3C011260	0	0	1.11901	1.03949
	MELO3C011347	0	0	3.8561	4.37934
	MELO3C011433	0	0	1.27302	1.0718
	MELO3C011474	0	0	1.35703	1.72007
	MELO3C011475	0	0	2.21221	3.93292
	MELO3C011476	0	0	5.26084	6.6578
	MELO3C011477	0	0	2.75967	6.62223
	MELO3C011535	0	0	1.95725	2.25759
	MELO3C011536	0	0	1.05398	2.08391
	MELO3C011552	0	0	2.16022	1.40129
	MELO3C011576	0	0	1.66399	2.42941
	MELO3C011588	0	0	1.84308	3.56194
	MELO3C011629	0	0	1.10438	1.17838
	MELO3C011632	0	0	1.24698	1.23093
	MELO3C011635	0	0	1.13863	1.31657
	MELO3C011682	0	0	2.43839	2.75343
	MELO3C011809	0	0	2.45685	2.37726
	MELO3C011816	0	0	1.15823	1.46317
	MELO3C011894	0	0	3.21015	5.06717
	MELO3C011897	0	0	1.0106	1.03039
	MELO3C011925	0	0	2.46226	1.21572
	MELO3C011936	0	0	1.85547	1.63781
	MELO3C011944	0	0	1.67375	1.31085
	MELO3C011949	0	0	2.04651	2.7261
	MELO3C011951	0	0	1.86479	2.91305
	MELO3C011984	0	0	1.08133	1.09132
	MELO3C012010	0	0	2.11301	1.55433
	MELO3C012028	0	0	1.3849	1.78698
	MELO3C012033	0	0	1.16981	1.2134
	MELO3C012065	0	0	1.53488	2.61754
	MELO3C012073	0	0	1.07734	1.86145
	MELO3C012077	0	0	1.16937	1.42783
	MELO3C012100	0	0	2.04458	2.44891
	MELO3C012125	0	0	1.18835	1.15081
	MELO3C012165	0	0	1.62481	2.10124
	MELO3C012175	0	0	2.90766	2.81116
	MELO3C012176	0	0	2.16687	2.23757
	MELO3C012181	0	0	3.03516	2.58504
	MELO3C012188	0	0	1.34627	1.72901
	MELO3C012209	0	0	1.07366	1.40034
	MELO3C012228	0	0	1.51854	1.86532
	MELO3C012291	0	0	1.44841	1.89806
	MELO3C012301	0	0	1.43874	1.67458
	MELO3C012389	0	0	2.15807	2.93764
	MELO3C012397	0	0	3.32449	4.21281
	MELO3C012398	0	0	2.07026	2.72919
	MELO3C012521	0	0	1.6998	1.16631
	MELO3C012572	0	0	2.40731	3.73849
	MELO3C012701	0	0	2.44252	3.55264
	MELO3C012702	0	0	2.96101	4.2432
	MELO3C012728	0	0	1.10797	1.58088
	MELO3C012869	0	0	1.14097	1.55705
	MELO3C012896	0	0	2.46539	3.75709
	MELO3C012916	0	0	2.11757	1.78139
	MELO3C013015	0	0	1.24755	1.39959
	MELO3C013019	0	0	3.47821	2.38505
	MELO3C013055	0	0	1.89703	1.93033
	MELO3C013254	0	0	2.48722	2.45797
	MELO3C013321	0	0	1.15217	1.42273
	MELO3C013322	0	0	2.04301	2.0973
	MELO3C013323	0	0	1.78343	2.21428
	MELO3C013445	0	0	1.98404	1.72441
	MELO3C013446	0	0	1.78489	1.64491
	MELO3C013624	0	0	2.40215	2.92063
	MELO3C013625	0	0	1.12547	1.10062
	MELO3C013644	0	0	1.12508	2.88738
	MELO3C013669	0	0	3.06787	3.04317
	MELO3C013713	0	0	1.83845	2.56712
	MELO3C013738	0	0	1.52274	1.93551
	MELO3C013743	0	0	2.04893	3.35579
	MELO3C013845	0	0	2.34106	2.29941
	MELO3C013963	0	0	1.65615	1.21866
	MELO3C013964	0	0	1.30995	1.70531
	MELO3C014015	0	0	3.82266	4.91787
	MELO3C014016	0	0	1.80509	2.2276
	MELO3C014105	0	0	2.33884	3.4448
	MELO3C014127	0	0	1.19432	1.19842
	MELO3C014216	0	0	2.19975	1.64366
	MELO3C014223	0	0	1.76276	1.20818
	MELO3C014246	0	0	1.82863	1.90236
	MELO3C014315	0	0	1.11583	1.22898
	MELO3C014358	0	0	1.04437	1.24137
	MELO3C014437	0	0	3.03799	3.60514
	MELO3C014473	0	0	1.03324	1.05899
	MELO3C014481	0	0	1.50822	1.30523
	MELO3C014551	0	0	1.56042	2.92589
	MELO3C014625	0	0	2.42239	1.53232
	MELO3C014635	0	0	4.09562	2.98654
	MELO3C014638	0	0	3.19381	3.69823
	MELO3C014650	0	0	2.8624	1.77935
	MELO3C014652	0	0	1.90592	3.44778
	MELO3C014653	0	0	2.89591	2.09039
	MELO3C014654	0	0	2.32774	3.74706
	MELO3C014655	0	0	2.26471	3.72311
	MELO3C014657	0	0	2.24518	2.15934
	MELO3C014687	0	0	1.09144	1.062
	MELO3C014688	0	0	1.22597	1.73285
	MELO3C014733	0	0	1.33345	1.54825
	MELO3C014803	0	0	3.77894	4.84141
	MELO3C014853	0	0	4.85137	6.71307
	MELO3C014857	0	0	2.41934	2.29067
	MELO3C014896	0	0	3.20079	4.95823
	MELO3C014925	0	0	1.49354	1.38456
	MELO3C014944	0	0	1.77582	2.61142
	MELO3C015057	0	0	2.11509	1.13438
	MELO3C015149	0	0	1.75716	1.37714
	MELO3C015151	0	0	1.88198	2.27282
	MELO3C015180	0	0	1.91909	1.32453
	MELO3C015198	0	0	1.61743	1.82677
	MELO3C015199	0	0	2.28887	1.98345
	MELO3C015214	0	0	4.12343	7.22118
	MELO3C015239	0	0	1.9598	2.15153
	MELO3C015258	0	0	3.71021	5.90916
	MELO3C015265	0	0	2.80203	2.40357
	MELO3C015319	0	0	1.71401	1.55165
	MELO3C015359	0	0	2.50062	3.49123
	MELO3C015402	0	0	2.6037	4.07928
	MELO3C015469	0	0	2.95216	3.62181
	MELO3C015470	0	0	3.3748	3.6234
	MELO3C015556	0	0	4.49649	5.42437
	MELO3C015564	0	0	1.50374	2.81803
	MELO3C015630	0	0	1.02622	1.5433
	MELO3C015633	0	0	1.10896	1.34073
	MELO3C015635	0	0	1.29731	1.68861
	MELO3C015664	0	0	2.49135	1.74234
	MELO3C015737	0	0	4.53124	6.90557
	MELO3C015780	0	0	2.96951	2.30081
	MELO3C015879	0	0	1.01021	1.09599
	MELO3C015880	0	0	2.26817	2.64602
	MELO3C015907	0	0	1.30661	1.04449
	MELO3C015958	0	0	1.04131	1.28504
	MELO3C015965	0	0	2.92409	4.70213
	MELO3C016015	0	0	1.11486	1.50821
	MELO3C016042	0	0	1.75943	2.65213
	MELO3C016089	0	0	1.34713	2.10035
	MELO3C016112	0	0	1.83156	1.09418
	MELO3C016139	0	0	1.25044	1.23204
	MELO3C016152	0	0	2.22986	2.05387
	MELO3C016237	0	0	1.1534	1.13036
	MELO3C016238	0	0	1.2685	1.43911
	MELO3C016270	0	0	1.48213	1.0725
	MELO3C016271	0	0	2.8973	2.90526
	MELO3C016284	0	0	1.26273	1.55281
	MELO3C016315	0	0	2.34419	2.11134
	MELO3C016340	0	0	1.31732	1.7851
	MELO3C016349	0	0	1.12212	1.39301
	MELO3C016355	0	0	1.50668	2.48305
	MELO3C016465	0	0	1.67396	1.85422
	MELO3C016469	0	0	1.89745	1.54639
	MELO3C016475	0	0	1.5417	1.71537
	MELO3C016540	0	0	1.61064	1.83434
	MELO3C016568	0	0	2.31682	1.80782
	MELO3C016574	0	0	1.63685	2.25392
	MELO3C016674	0	0	1.73577	1.60872
	MELO3C016741	0	0	1.22144	1.83145
	MELO3C016761	0	0	5.02276	5.11191
	MELO3C016769	0	0	3.12407	3.41473
	MELO3C016770	0	0	3.20763	3.31862
	MELO3C016781	0	0	1.5111	1.132
	MELO3C016787	0	0	2.12748	3.02447
	MELO3C016808	0	0	1.89909	1.62512
	MELO3C016809	0	0	1.50442	1.57744
	MELO3C016833	0	0	2.07438	1.30744
	MELO3C016915	0	0	1.73474	2.58475
	MELO3C016986	0	0	1.41762	2.18614
	MELO3C017017	0	0	1.293	1.23332
	MELO3C017021	0	0	1.477	1.77039
	MELO3C017023	0	0	1.42775	1.54455
	MELO3C017099	0	0	1.37256	1.46774
	MELO3C017104	0	0	2.10982	1.99844
	MELO3C017208	0	0	2.12273	1.62603
	MELO3C017283	0	0	4.08895	4.03833
	MELO3C017314	0	0	2.59848	3.85852
	MELO3C017315	0	0	2.56358	4.63737
	MELO3C017332	0	0	1.19539	1.60801
	MELO3C017343	0	0	1.37059	1.74502
	MELO3C017352	0	0	1.45184	2.01436
	MELO3C017370	0	0	1.21705	2.43735
	MELO3C017412	0	0	3.0267	1.26903
	MELO3C017469	0	0	2.38768	1.02331
	MELO3C017470	0	0	1.93309	2.6816
	MELO3C017480	0	0	2.95932	3.70736
	MELO3C017545	0	0	1.97034	2.72303
	MELO3C017590	0	0	1.98618	2.04902
	MELO3C017599	0	0	1.81702	2.22981
	MELO3C017610	0	0	1.57825	1.19315
	MELO3C017628	0	0	3.32072	3.21056
	MELO3C017630	0	0	1.96499	1.98831
	MELO3C017645	0	0	1.78891	2.56542
	MELO3C017692	0	0	2.47915	1.69795
	MELO3C017700	0	0	1.16952	1.4649
	MELO3C017738	0	0	2.55208	2.29913
	MELO3C017752	0	0	1.38243	1.19335
	MELO3C017809	0	0	1.27047	1.39204
	MELO3C017810	0	0	1.77211	2.24519
	MELO3C017811	0	0	1.74637	2.19741
	MELO3C017822	0	0	6.10378	4.53101
	MELO3C017856	0	0	5.09897	7.88016
	MELO3C017899	0	0	1.54514	2.03935
	MELO3C017920	0	0	1.85035	2.2156
	MELO3C017931	0	0	3.51012	4.33
	MELO3C017932	0	0	3.34402	2.45713
	MELO3C017933	0	0	3.24109	3.64846
	MELO3C018001	0	0	3.0293	3.45914
	MELO3C018003	0	0	3.7888	4.33394
	MELO3C018004	0	0	2.37461	2.17784
	MELO3C018066	0	0	1.08654	1.2877
	MELO3C018168	0	0	1.82593	1.31072
	MELO3C018228	0	0	4.20716	3.92496
	MELO3C018234	0	0	1.18423	1.07168
	MELO3C018242	0	0	3.34282	3.93002
	MELO3C018285	0	0	2.57242	1.94284
	MELO3C018327	0	0	1.52181	1.90684
	MELO3C018330	0	0	1.55447	2.73305
	MELO3C018345	0	0	2.2968	1.68903
	MELO3C018365	0	0	1.00467	1.24717
	MELO3C018379	0	0	1.07945	1.47585
	MELO3C018413	0	0	1.40415	1.16535
	MELO3C018430	0	0	1.22043	1.20972
	MELO3C018439	0	0	1.17014	2.06105
	MELO3C018449	0	0	3.42017	5.95967
	MELO3C018456	0	0	1.75381	1.78959
	MELO3C018457	0	0	1.28427	1.24131
	MELO3C018482	0	0	1.26289	2.30689
	MELO3C018490	0	0	1.59192	1.94769
	MELO3C018508	0	0	1.24284	1.07466
	MELO3C018552	0	0	1.48596	2.07317
	MELO3C018580	0	0	8.77831	12.3571
	MELO3C018582	0	0	2.10637	2.85159
	MELO3C018635	0	0	1.37161	2.70515
	MELO3C018681	0	0	2.14737	3.41458
	MELO3C018720	0	0	1.43251	1.65108
	MELO3C018722	0	0	1.31612	1.51472
	MELO3C018730	0	0	1.57698	1.59826
	MELO3C018796	0	0	2.50244	2.44044
	MELO3C018797	0	0	1.37244	2.12487
	MELO3C018798	0	0	1.39669	1.21679
	MELO3C018861	0	0	1.33522	1.47747
	MELO3C018921	0	0	1.50437	2.5903
	MELO3C019001	0	0	2.28414	2.45325
	MELO3C019012	0	0	1.34494	1.62255
	MELO3C019035	0	0	1.79064	1.12178
	MELO3C019065	0	0	2.69451	2.1507
	MELO3C019171	0	0	4.86601	4.88098
	MELO3C019172	0	0	4.49774	5.54775
	MELO3C019188	0	0	1.40607	2.2963
	MELO3C019243	0	0	4.85975	7.12034
	MELO3C019318	0	0	3.52579	4.11874
	MELO3C019320	0	0	1.89389	1.87086
	MELO3C019326	0	0	1.93227	1.77536
	MELO3C019335	0	0	1.42146	1.03711
	MELO3C019337	0	0	4.97381	4.24524
	MELO3C019355	0	0	3.89735	5.24618
	MELO3C019392	0	0	1.54881	1.55604
	MELO3C019405	0	0	1.22342	1.30167
	MELO3C019410	0	0	1.33973	1.68725
	MELO3C019456	0	0	1.87263	1.20461
	MELO3C019461	0	0	2.88341	1.62426
	MELO3C019629	0	0	1.0339	1.20085
	MELO3C019659	0	0	2.52451	1.77639
	MELO3C019734	0	0	1.26456	1.80733
	MELO3C019762	0	0	1.99192	1.73602
	MELO3C019772	0	0	2.50292	3.64085
	MELO3C019773	0	0	3.75041	3.72823
	MELO3C019814	0	0	1.15213	2.482
	MELO3C019816	0	0	1.17326	1.39945
	MELO3C019826	0	0	1.89603	1.27887
	MELO3C019852	0	0	1.00067	1.37086
	MELO3C019929	0	0	1.01251	1.56675
	MELO3C019931	0	0	1.41353	1.55296
	MELO3C020118	0	0	1.0632	1.18528
	MELO3C020220	0	0	1.8049	1.4193
	MELO3C020276	0	0	2.61902	1.64204
	MELO3C020296	0	0	1.83491	1.52707
	MELO3C020314	0	0	1.84144	1.04661
	MELO3C020464	0	0	2.52328	1.99891
	MELO3C020489	0	0	1.38362	1.34562
	MELO3C020501	0	0	2.97833	3.37394
	MELO3C020597	0	0	4.24526	4.19689
	MELO3C020721	0	0	1.53969	1.93395
	MELO3C020749	0	0	2.57086	2.52845
	MELO3C020773	0	0	1.70843	1.60568
	MELO3C020822	0	0	1.08656	1.1655
	MELO3C020823	0	0	1.85653	1.07596
	MELO3C020843	0	0	1.71814	2.95567
	MELO3C020856	0	0	1.42079	2.06353
	MELO3C020888	0	0	1.11651	1.58284
	MELO3C020913	0	0	1.77265	3.27158
	MELO3C020942	0	0	1.78519	2.99097
	MELO3C020963	0	0	2.16072	1.68642
	MELO3C020106	0	0	2.09492	2.42876
	MELO3C021148	0	0	1.56541	2.10811
	MELO3C021155	0	0	2.42186	4.13581
	MELO3C021162	0	0	3.24103	4.53746
	MELO3C021170	0	0	1.06762	1.03516
	MELO3C021201	0	0	1.60355	2.28383
	MELO3C021220	0	0	1.61368	2.80231
	MELO3C021225	0	0	1.38082	2.13612
	MELO3C021226	0	0	1.34247	1.27429
	MELO3C021250	0	0	1.41352	1.2498
	MELO3C021282	0	0	1.97115	2.91441
	MELO3C021318	0	0	1.38091	1.33268
	MELO3C021326	0	0	1.73239	4.07429
	MELO3C021398	0	0	1.15293	1.98302
	MELO3C021474	0	0	2.98415	2.09109
	MELO3C021545	0	0	1.72041	2.57637
	MELO3C021554	0	0	1.36058	1.6735
	MELO3C021632	0	0	2.39401	1.38514
	MELO3C021758	0	0	2.05342	3.79067
	MELO3C021766	0	0	2.19596	2.98719
	MELO3C021779	0	0	1.55741	1.65871
	MELO3C021910	0	0	4.93793	3.95545
	MELO3C021914	0	0	2.07539	2.59906
	MELO3C021940	0	0	1.3414	1.84304
	MELO3C021993	0	0	3.85922	4.93737
	MELO3C021998	0	0	1.38198	1.46135
	MELO3C022054	0	0	1.14329	1.96132
	MELO3C022076	0	0	3.05597	3.00082
	MELO3C022162	0	0	2.86831	3.91168
	MELO3C022208	0	0	1.81554	1.82876
	MELO3C022301	0	0	1.42818	1.11472
	MELO3C022310	0	0	1.79518	1.70858
	MELO3C022321	0	0	1.55938	2.05731
	MELO3C022327	0	0	4.06152	3.87642
	MELO3C022332	0	0	2.54926	3.56245
	MELO3C022333	0	0	1.29513	2.26074
	MELO3C022400	0	0	1.85748	2.35836
	MELO3C022736	0	0	1.15323	1.47662
	MELO3C022739	0	0	2.23643	1.49966
	MELO3C022936	0	0	2.02515	2.28656
	MELO3C022941	0	0	3.95353	4.22115
	MELO3C022961	0	0	1.77269	2.81748
	MELO3C022997	0	0	1.099	2.03435
	MELO3C023051	0	0	1.77349	2.39729
	MELO3C023195	0	0	1.5574	1.36285
	MELO3C023230	0	0	1.34727	2.82633
	MELO3C023255	0	0	1.25156	1.74531
	MELO3C023266	0	0	1.47822	2.54529
	MELO3C023287	0	0	2.41439	4.11498
	MELO3C023334	0	0	1.17098	1.47406
	MELO3C023360	0	0	3.99816	4.13388
	MELO3C023371	0	0	1.88862	2.99733
	MELO3C023420	0	0	1.57412	2.37832
	MELO3C023424	0	0	2.42528	2.93777
	MELO3C023439	0	0	7.4608	7.559
	MELO3C023441	0	0	3.27847	2.23782
	MELO3C023473	0	0	1.02958	1.94195
	MELO3C023493	0	0	1.83688	2.85044
	MELO3C023532	0	0	1.30978	1.91544
	MELO3C023590	0	0	1.3379	2.48674
	MELO3C023609	0	0	2.76075	2.64235
	MELO3C023612	0	0	2.74811	2.06019
	MELO3C023633	0	0	2.79853	4.49961
	MELO3C023644	0	0	1.18775	2.34294
	MELO3C023668	0	0	1.41585	1.2285
	MELO3C023684	0	0	1.27187	1.39298
	MELO3C023696	0	0	2.57558	2.01595
	MELO3C023714	0	0	1.90634	1.52573
	MELO3C023736	0	0	3.44373	2.54607
	MELO3C023790	0	0	1.97765	2.62631
	MELO3C023847	0	0	1.2982	1.59063
	MELO3C023869	0	0	1.26326	1.30192
	MELO3C023928	0	0	1.46819	1.90345
	MELO3C023980	0	0	2.29966	2.29155
	MELO3C024017	0	0	1.98924	1.58331
	MELO3C024187	0	0	1.33069	1.33314
	MELO3C024194	0	0	1.26769	1.08881
	MELO3C024222	0	0	1.69524	1.13273
	MELO3C024345	0	0	1.8199	1.98949
	MELO3C024385	0	0	1.5368	2.02031
	MELO3C024412	0	0	2.87688	1.99358
	MELO3C024413	0	0	4.36154	1.7426
	MELO3C024431	0	0	1.66927	2.69008
	MELO3C024436	0	0	1.3304	1.79669
	MELO3C024440	0	0	1.31692	1.10157
	MELO3C024458	0	0	1.19774	2.17165
	MELO3C024478	0	0	1.46841	1.29798
	MELO3C024482	0	0	2.31749	2.87295
	MELO3C024522	0	0	1.06801	1.00048
	MELO3C024540	0	0	2.6555	3.12021
	MELO3C024566	0	0	1.51678	1.65851
	MELO3C024577	0	0	1.68776	2.00456
	MELO3C024616	0	0	3.50483	4.99651
	MELO3C024762	0	0	2.80494	1.68758
	MELO3C024799	0	0	1.31725	1.43357
	MELO3C024834	0	0	1.81264	3.18072
	MELO3C024863	0	0	2.54582	1.45952
	MELO3C024869	0	0	1.89035	1.36992
	MELO3C024937	0	0	5.74091	2.86846
	MELO3C024950	0	0	2.2143	1.81347
	MELO3C024951	0	0	1.07495	1.74344
	MELO3C024959	0	0	1.25742	1.50049
	MELO3C025081	0	0	1.55724	1.52379
	MELO3C025111	0	0	2.24122	2.43825
	MELO3C025122	0	0	1.12583	1.03108
	MELO3C025269	0	0	1.0843	1.60885
	MELO3C025351	0	0	2.87808	2.22705
	MELO3C025360	0	0	2.74377	3.96977
	MELO3C025367	0	0	3.3633	2.68741
	MELO3C025408	0	0	1.94556	3.96529
	MELO3C025433	0	0	1.38335	1.83834
	MELO3C025448	0	0	1.90158	3.28712
	MELO3C025509	0	0	2.5469	1.78062
	MELO3C025510	0	0	1.2184	1.70889
	MELO3C025613	0	0	3.2415	4.75935
	MELO3C025627	0	0	1.77363	1.31532
	MELO3C025664	0	0	1.53677	1.9906
	MELO3C025668	0	0	3.23529	1.10951
	MELO3C025681	0	0	4.91302	4.7609
	MELO3C025702	0	0	1.87977	2.80629
	MELO3C025753	0	0	1.25937	1.58722
	MELO3C025780	0	0	2.43077	3.21422
	MELO3C025898	0	0	1.01298	2.02382
	MELO3C025914	0	0	1.62718	2.4851
	MELO3C025918	0	0	1.5737	1.11567
	MELO3C025950	0	0	1.64418	1.45298
	MELO3C025989	0	0	2.05439	1.91074
	MELO3C025998	0	0	2.30405	2.5066
	MELO3C026019	0	0	1.06956	1.79151
	MELO3C026045	0	0	2.15872	2.1665
	MELO3C026137	0	0	2.01535	1.42051
	MELO3C026142	0	0	2.77684	2.46093
	MELO3C026223	0	0	3.09907	3.61755
	MELO3C026308	0	0	3.1763	4.18211
	MELO3C026311	0	0	1.42223	1.91003
	MELO3C026380	0	0	1.79533	2.41133
	MELO3C026387	0	0	1.94817	1.69025
	MELO3C026401	0	0	4.31541	5.33904
	MELO3C026417	0	0	3.82089	6.49102
	MELO3C026498	0	0	3.24117	4.48112
	MELO3C026500	0	0	1.51711	1.89675
	MELO3C026532	0	0	2.53402	2.99622
	MELO3C026541	0	0	1.25643	1.75214
	MELO3C026548	0	0	2.38033	2.5762
	MELO3C026552	0	0	2.31448	2.19948
	MELO3C026596	0	0	1.53837	1.38338
	MELO3C026745	0	0	1.35969	1.65486
	MELO3C026795	0	0	1.02957	1.00123
	MELO3C026828	0	0	2.34949	3.90964
	MELO3C026842	0	0	4.03059	5.83922
	MELO3C026843	0	0	1.34556	1.19805
	MELO3C026875	0	0	1.45269	1.7139
	MELO3C026898	0	0	1.52809	2.06835
	MELO3C026974	0	0	1.49132	1.27477
	MELO3C026995	0	0	2.51978	1.67939
	MELO3C027191	0	0	3.43106	3.36185
	MELO3C027293	0	0	1.50143	2.16057
	MELO3C027302	0	0	2.96637	2.47607
	MELO3C027345	0	0	1.06865	1.41969
	MELO3C027373	0	0	2.0157	1.73794
	MELO3C008183	0	0	4.5713	7.94886
Cluster 20	MELO3C000507	0	0	1.90233	-2.40249
	MELO3C005228	0	0	1.17037	-1.19129
	MELO3C007995	0	0	1.42131	-1.76695
	MELO3C009826	0	0	1.16301	-1.66792
	MELO3C011900	0	0	1.15982	-1.6058
	MELO3C012809	0	0	2.13377	-4.78618
	MELO3C014245	0	0	3.04409	-3.68426
	MELO3C014602	0	0	1.16429	-2.16054
	MELO3C017450	0	0	2.05099	-1.469
	MELO3C020483	0	0	2.17304	-1.12317
	MELO3C020807	0	0	1.08067	-1.81859
	MELO3C022867	0	0	1.04294	-2.33089
	MELO3C024176	0	0	1.39494	-2.23192
	MELO3C024421	0	0	2.74886	-3.6559
	MELO3C025211	0	0	1.18405	-1.90172
	MELO3C025684	0	0	1.65734	-4.24763
Cluster 21	MELO3C002439	0	0	6.63552	0
	MELO3C014967	0	0	6.37449	0
	MELO3C019294T2	0	0	5.98986	0
	MELO3C021496	0	0	5.88244	0
	MELO3C022636	0	0	5.68218	0
	MELO3C022637	0	0	5.57566	0
	MELO3C010038	0	0	5.47209	0
	MELO3C002811	0	0	5.31176	0
	MELO3C021731	0	0	5.13158	0
	MELO3C017296	0	0	4.99526	0
	MELO3C007359	0	0	4.97139	0
	MELO3C010853	0	0	4.95637	0
	MELO3C024035	0	0	4.9546	0
	MELO3C014966	0	0	4.94349	0
	MELO3C026473	0	0	4.82518	0
	MELO3C020787	0	0	4.65043	0
	MELO3C008638	0	0	4.57812	0
	MELO3C016256	0	0	4.53068	0
	MELO3C009880T2	0	0	4.40929	0
	MELO3C022149	0	0	4.40745	0
	MELO3C000150	0	0	4.33824	0
	MELO3C018925	0	0	4.25955	0
	MELO3C000335	0	0	4.22872	0
	MELO3C002494	0	0	4.17732	0
	MELO3C013067	0	0	4.14161	0
	MELO3C012123	0	0	3.98086	0
	MELO3C020424	0	0	3.95921	0
	MELO3C010182	0	0	3.95244	0
	MELO3C002534	0	0	3.89336	0
	MELO3C024868	0	0	3.82794	0
	MELO3C007643	0	0	3.82117	0
	MELO3C015391	0	0	3.80517	0
	MELO3C003515	0	0	3.77249	0
	MELO3C014087	0	0	3.76178	0
	MELO3C003163	0	0	3.75498	0
	MELO3C002625	0	0	3.71858	0
	MELO3C006620	0	0	3.71312	0
	MELO3C006542	0	0	3.70247	0
	MELO3C000189	0	0	3.67515	0
	MELO3C022557	0	0	3.66467	0
	MELO3C025858	0	0	3.63159	0
	MELO3C018823	0	0	3.62838	0
	MELO3C006164	0	0	3.61048	0
	MELO3C025711	0	0	3.60156	0
	MELO3C021490	0	0	3.5741	0
	MELO3C004309	0	0	3.56548	0
	MELO3C002667	0	0	3.54066	0
	MELO3C008639	0	0	3.53388	0
	MELO3C001650	0	0	3.50483	0
	MELO3C009526	0	0	3.48664	0
	MELO3C024042	0	0	3.48655	0
	MELO3C002543	0	0	3.45792	0
	MELO3C003349	0	0	3.44724	0
	MELO3C019401	0	0	3.42524	0
	MELO3C005353	0	0	3.40415	0
	MELO3C017506	0	0	3.40152	0
	MELO3C025686	0	0	3.39962	0
	MELO3C005496	0	0	3.38013	0
	MELO3C023578	0	0	3.32974	0
	MELO3C026088	0	0	3.32826	0
	MELO3C019419	0	0	3.32224	0
	MELO3C004810	0	0	3.32089	0
	MELO3C003168	0	0	3.29173	0
	MELO3C002535	0	0	3.29042	0
	MELO3C009662	0	0	3.25113	0
	MELO3C009793	0	0	3.2475	0
	MELO3C022148	0	0	3.22845	0
	MELO3C026218	0	0	3.20219	0
	MELO3C021373	0	0	3.19134	0
	MELO3C020788	0	0	3.16649	0
	MELO3C012626	0	0	3.1647	0
	MELO3C026844	0	0	3.15865	0
	MELO3C011295	0	0	3.14725	0
	MELO3C017089	0	0	3.14269	0
	MELO3C023511	0	0	3.13845	0
	MELO3C000252	0	0	3.13003	0
	MELO3C015442	0	0	3.1242	0
	MELO3C017690	0	0	3.12021	0
	MELO3C012482	0	0	3.11918	0
	MELO3C009516	0	0	3.11442	0
	MELO3C008545	0	0	3.10258	0
	MELO3C015161	0	0	3.07899	0
	MELO3C021931	0	0	3.0642	0
	MELO3C020202	0	0	3.05032	0
	MELO3C009875	0	0	3.04626	0
	MELO3C026991	0	0	3.04577	0
	MELO3C014225	0	0	3.04409	0
	MELO3C001978	0	0	3.04094	0
	MELO3C023580	0	0	3.036	0
	MELO3C023575	0	0	3.0153	0
	MELO3C012632	0	0	3.0119	0
	MELO3C004410	0	0	3.00217	0
	MELO3C020835	0	0	2.9977	0
	MELO3C004261	0	0	2.99311	0
	MELO3C024589	0	0	2.9836	0
	MELO3C003972	0	0	2.97065	0
	MELO3C009665	0	0	2.96856	0
	MELO3C002546	0	0	2.96376	0
	MELO3C016992	0	0	2.96305	0
	MELO3C019014	0	0	2.95794	0
	MELO3C015371	0	0	2.95282	0
	MELO3C003724	0	0	2.9464	0
	MELO3C024911	0	0	2.92858	0
	MELO3C016757	0	0	2.92278	0
	MELO3C019421	0	0	2.91858	0
	MELO3C018287	0	0	2.91088	0
	MELO3C014342	0	0	2.9094	0
	MELO3C006138	0	0	2.90748	0
	MELO3C007738	0	0	2.90249	0
	MELO3C022447	0	0	2.90228	0
	MELO3C004321	0	0	2.89972	0
	MELO3C007333	0	0	2.88933	0
	MELO3C022740	0	0	2.87777	0
	MELO3C009288	0	0	2.8767	0
	MELO3C010321	0	0	2.87203	0
	MELO3C022489	0	0	2.86671	0
	MELO3C008704	0	0	2.86655	0
	MELO3C011841	0	0	2.86646	0
	MELO3C020234	0	0	2.86027	0
	MELO3C010028	0	0	2.8569	0
	MELO3C002707	0	0	2.8535	0
	MELO3C009688	0	0	2.84203	0
	MELO3C026028	0	0	2.84007	0
	MELO3C026172	0	0	2.83724	0
	MELO3C019656	0	0	2.82803	0
	MELO3C004317	0	0	2.82288	0
	MELO3C017555	0	0	2.80432	0
	MELO3C016155	0	0	2.80148	0
	MELO3C013147	0	0	2.80033	0
	MELO3C015127	0	0	2.79878	0
	MELO3C026471	0	0	2.79813	0
	MELO3C013085	0	0	2.79153	0
	MELO3C024422	0	0	2.77755	0
	MELO3C013095	0	0	2.76846	0
	MELO3C007223	0	0	2.74586	0
	MELO3C010873	0	0	2.74561	0
	MELO3C024597	0	0	2.74399	0
	MELO3C020233	0	0	2.73476	0
	MELO3C016074	0	0	2.72311	0
	MELO3C015264	0	0	2.71419	0
	MELO3C009913	0	0	2.71301	0
	MELO3C004586	0	0	2.68589	0
	MELO3C003350	0	0	2.67864	0
	MELO3C003254	0	0	2.67733	0
	MELO3C007976	0	0	2.667	0
	MELO3C023055	0	0	2.6572	0
	MELO3C009565	0	0	2.65545	0
	MELO3C007061	0	0	2.62975	0
	MELO3C010029	0	0	2.62131	0
	MELO3C014651	0	0	2.62113	0
	MELO3C021645	0	0	2.61722	0
	MELO3C009850	0	0	2.61308	0
	MELO3C000047	0	0	2.58665	0
	MELO3C008141	0	0	2.5704	0
	MELO3C014693	0	0	2.55713	0
	MELO3C005728	0	0	2.55629	0
	MELO3C012926	0	0	2.5514	0
	MELO3C015516	0	0	2.55122	0
	MELO3C013796	0	0	2.54635	0
	MELO3C011381	0	0	2.54414	0
	MELO3C002825	0	0	2.53877	0
	MELO3C009249	0	0	2.53764	0
	MELO3C003087	0	0	2.53294	0
	MELO3C005956	0	0	2.531	0
	MELO3C023912	0	0	2.5302	0
	MELO3C000262	0	0	2.52625	0
	MELO3C017368	0	0	2.52073	0
	MELO3C015606	0	0	2.51613	0
	MELO3C026444	0	0	2.51469	0
	MELO3C010096	0	0	2.50353	0
	MELO3C018085	0	0	2.50218	0
	MELO3C012659	0	0	2.49603	0
	MELO3C006425	0	0	2.48733	0
	MELO3C024425	0	0	2.48536	0
	MELO3C009932	0	0	2.48432	0
	MELO3C004282	0	0	2.47757	0
	MELO3C008693	0	0	2.47709	0
	MELO3C003005	0	0	2.47374	0
	MELO3C008784	0	0	2.47077	0
	MELO3C013237	0	0	2.46957	0
	MELO3C009745	0	0	2.46771	0
	MELO3C006625	0	0	2.44983	0
	MELO3C018654	0	0	2.44691	0
	MELO3C014356	0	0	2.44389	0
	MELO3C014520	0	0	2.43505	0
	MELO3C021469	0	0	2.43131	0
	MELO3C022631	0	0	2.42974	0
	MELO3C009228	0	0	2.42963	0
	MELO3C016146	0	0	2.42304	0
	MELO3C004159	0	0	2.42196	0
	MELO3C010899	0	0	2.41263	0
	MELO3C014088	0	0	2.40751	0
	MELO3C016242	0	0	2.40454	0
	MELO3C027066	0	0	2.40224	0
	MELO3C012584	0	0	2.40046	0
	MELO3C012347	0	0	2.39837	0
	MELO3C015285	0	0	2.39784	0
	MELO3C006566	0	0	2.39476	0
	MELO3C022270	0	0	2.3855	0
	MELO3C015714	0	0	2.3847	0
	MELO3C020448	0	0	2.37584	0
	MELO3C003363	0	0	2.3727	0
	MELO3C022869	0	0	2.37116	0
	MELO3C003272	0	0	2.36937	0
	MELO3C012166	0	0	2.36525	0
	MELO3C013462	0	0	2.36438	0
	MELO3C016320	0	0	2.35733	0
	MELO3C012585	0	0	2.35355	0
	MELO3C000589	0	0	2.34876	0
	MELO3C016564	0	0	2.34624	0
	MELO3C002266	0	0	2.34274	0
	MELO3C008872	0	0	2.34269	0
	MELO3C026682	0	0	2.33902	0
	MELO3C003709	0	0	2.33837	0
	MELO3C014024	0	0	2.33056	0
	MELO3C009634	0	0	2.32899	0
	MELO3C009605	0	0	2.3253	0
	MELO3C011953	0	0	2.31846	0
	MELO3C016187	0	0	2.3131	0
	MELO3C002882	0	0	2.3129	0
	MELO3C016261	0	0	2.31145	0
	MELO3C019614	0	0	2.31105	0
	MELO3C021057	0	0	2.30862	0
	MELO3C024419	0	0	2.30453	0
	MELO3C020008	0	0	2.30312	0
	MELO3C023926	0	0	2.29979	0
	MELO3C019219	0	0	2.29775	0
	MELO3C017157	0	0	2.28842	0
	MELO3C005575	0	0	2.28821	0
	MELO3C010825	0	0	2.28743	0
	MELO3C010734	0	0	2.28357	0
	MELO3C022151	0	0	2.28331	0
	MELO3C018005	0	0	2.27942	0
	MELO3C014542	0	0	2.27666	0
	MELO3C020479	0	0	2.27475	0
	MELO3C007718	0	0	2.26592	0
	MELO3C006215	0	0	2.25917	0
	MELO3C027297	0	0	2.25882	0
	MELO3C010651	0	0	2.25733	0
	MELO3C016821	0	0	2.2565	0
	MELO3C015119	0	0	2.25385	0
	MELO3C009457	0	0	2.25214	0
	MELO3C006124	0	0	2.25055	0
	MELO3C022781	0	0	2.24302	0
	MELO3C002420	0	0	2.24276	0
	MELO3C012342	0	0	2.24216	0
	MELO3C026166	0	0	2.24153	0
	MELO3C024479	0	0	2.24103	0
	MELO3C027331	0	0	2.23738	0
	MELO3C000682	0	0	2.23204	0
	MELO3C004840	0	0	2.23001	0
	MELO3C009617	0	0	2.22724	0
	MELO3C013490	0	0	2.22658	0
	MELO3C017216	0	0	2.22227	0
	MELO3C010255	0	0	2.21904	0
	MELO3C011789	0	0	2.21835	0
	MELO3C022542	0	0	2.21674	0
	MELO3C002506	0	0	2.21483	0
	MELO3C014778	0	0	2.20491	0
	MELO3C006871	0	0	2.19483	0
	MELO3C021197	0	0	2.19468	0
	MELO3C007837	0	0	2.194	0
	MELO3C006137	0	0	2.19198	0
	MELO3C026912	0	0	2.19166	0
	MELO3C022604	0	0	2.19028	0
	MELO3C018815	0	0	2.18968	0
	MELO3C006824	0	0	2.18802	0
	MELO3C000016	0	0	2.18506	0
	MELO3C012721	0	0	2.18372	0
	MELO3C020285	0	0	2.18031	0
	MELO3C000413	0	0	2.17642	0
	MELO3C000460	0	0	2.17039	0
	MELO3C008586	0	0	2.17005	0
	MELO3C026096	0	0	2.16689	0
	MELO3C018739	0	0	2.16675	0
[truncated: 5,021 more rows]
