# Supplementary material for: Transcriptome analysis clarified genes involved in resistance to Phytophthora capsici in melon
Source: PLoS One. 2020 Feb 12;15(2):e0227284. doi: 10.1371/journal.pone.0227284 (PMC7015699; doi:10.1371/journal.pone.0227284)
Supplement: S6 Table — (XLS) [file pone.0227284.s008.xls]

## Sheet: Sheet1
S6 Table. Gene ontology (GO) analysis of differentially expressed genes for biological process in melon lines ZQK9and E31 at 5 dpi.
GO term	GO name	q (<0.05)	FDR (<0.05)	Up_Gene	Up_Count	Down_Gene	Down_Count
ZQK9
GO:0019748	secondary metabolic process	1.3e-13	8.6606e-10	MELO3C000922|MELO3C002043|MELO3C002142|MELO3C003194|MELO3C003228|MELO3C004092||MELO3C005571|MELO3C005601|MELO3C005857|MELO3C006347|MELO3C006353|MELO3C006484|MELO3C006716|MELO3C007696|MELO3C007805|MELO3C009189||MELO3C009828|MELO3C009831|MELO3C010047|MELO3C011869|MELO3C012092|MELO3C012998|MELO3C014222|MELO3C014234|MELO3C014343|MELO3C016405|MELO3C017279|MELO3C018450|MELO3C018492|MELO3C018534|MELO3C0…	48	MELO3C011413	1
GO:0044550	secondary metabolite biosynthetic process	1.1e-08	2.44273e-05	MELO3C000922|MELO3C002043|MELO3C002142|MELO3C003228||MELO3C005571|MELO3C005601|MELO3C005857|MELO3C006347|MELO3C006484|MELO3C006716|MELO3C007696|MELO3C009189||MELO3C011869|MELO3C014222|MELO3C014234|MELO3C016405|MELO3C017279|MELO3C018450|MELO3C018492|MELO3C019666|MELO3C020569|MELO3C021431|MELO3C021851|MELO3C022962|MELO3C023178|MELO3C023465|MELO3C023821|MELO3C023825|MELO3C025328|MELO3C025485|MELO3C0…	32	MELO3C011413	1
GO:0009698	phenylpropanoid metabolic process	3.4e-08	5.6627e-05	MELO3C002142|MELO3C003228|MELO3C004092||MELO3C006347|MELO3C006484|MELO3C006716|MELO3C007696|MELO3C007805|MELO3C009189||MELO3C014222|MELO3C014234|MELO3C014343|MELO3C016405|MELO3C017279|MELO3C018450|MELO3C018492|MELO3C020569|MELO3C021431|MELO3C023465|MELO3C023494|MELO3C023821|MELO3C023825|MELO3C024886|MELO3C025328|MELO3C025485	25	.	0
GO:0009813	flavonoid biosynthetic process	7.4e-08	9.85976e-05	MELO3C000922|MELO3C005571|MELO3C005574|MELO3C007805|MELO3C009389|MELO3C010080|MELO3C011443|MELO3C012099||MELO3C014833|MELO3C015746|MELO3C016879|MELO3C018424|MELO3C018697|MELO3C018699|MELO3C019666|MELO3C020845|MELO3C022031|MELO3C022034|MELO3C022962|MELO3C025484	20	MELO3C009673|MELO3C021482	2
GO:0009699	phenylpropanoid biosynthetic process	7e-07	0.000777233	MELO3C002142|MELO3C003228||MELO3C006347|MELO3C006484|MELO3C006716|MELO3C007696|MELO3C009189||MELO3C014222|MELO3C014234|MELO3C016405|MELO3C017279|MELO3C018450|MELO3C018492|MELO3C020569|MELO3C021431|MELO3C023465|MELO3C023821|MELO3C023825|MELO3C025328|MELO3C025485	20	.	0
GO:0009812	flavonoid metabolic process	9e-07	0.000856543	MELO3C000922|MELO3C005571|MELO3C005574|MELO3C007805|MELO3C009389|MELO3C010080|MELO3C011443|MELO3C012099||MELO3C014833|MELO3C015746|MELO3C016879|MELO3C018424|MELO3C018697|MELO3C018699|MELO3C019666|MELO3C020845|MELO3C022031|MELO3C022034|MELO3C022962|MELO3C025484	20	MELO3C009673|MELO3C021482	2
GO:0008610	lipid biosynthetic process	1.6e-05	0.00710613	MELO3C000232|MELO3C000268|MELO3C000600|MELO3C001058|MELO3C001181|MELO3C002735|MELO3C003193|MELO3C003265|MELO3C004247|MELO3C004250|MELO3C004252|MELO3C004338|MELO3C004474|MELO3C006254|MELO3C006484|MELO3C007490|MELO3C009864|MELO3C009904|MELO3C010080|MELO3C010195|MELO3C010877|MELO3C010948|MELO3C011142|MELO3C012382|MELO3C012825|MELO3C013050|MELO3C014318|MELO3C014392|MELO3C014631|MELO3C014632|MELO3C014…	54	MELO3C002374|MELO3C008413	2
GO:0034599	cellular response to oxidative stress	2.6e-05	0.0101889	MELO3C002391|MELO3C004189|MELO3C006862|MELO3C008187|MELO3C011348|MELO3C011443|MELO3C014833|MELO3C016405|MELO3C016908|MELO3C018697||MELO3C020841|MELO3C021780|MELO3C022435|MELO3C026869|MELO3C026952	15	MELO3C000772|MELO3C004619|MELO3C012053|MELO3C021297|MELO3C023613|MELO3C026570	6
GO:0016114	terpenoid biosynthetic process	3.5e-05	0.0122721	MELO3C002735|MELO3C003193|MELO3C007490|MELO3C009864|MELO3C011142|MELO3C012825|MELO3C014318|MELO3C014392|MELO3C014677|MELO3C014965|MELO3C016595|MELO3C016596|MELO3C016879|MELO3C016904|MELO3C018534|MELO3C018535|MELO3C020952|MELO3C023378|MELO3C024674|MELO3C026528	20	.	0
GO:0034614	cellular response to reactive oxygen species	4e-05	0.013324	MELO3C002391|MELO3C006862|MELO3C008187|MELO3C011348|MELO3C011443|MELO3C014833|MELO3C016405|MELO3C016908|MELO3C018697||MELO3C020841|MELO3C021780|MELO3C022435|MELO3C026869|MELO3C026952	14	MELO3C000772|MELO3C004619|MELO3C021297|MELO3C023613	4
GO:0006721	terpenoid metabolic process	4.8e-05	0.0145353	MELO3C002735|MELO3C003193|MELO3C007490|MELO3C008475|MELO3C009864|MELO3C011142|MELO3C012825|MELO3C014318|MELO3C014392|MELO3C014677|MELO3C014965|MELO3C016595|MELO3C016596|MELO3C016879|MELO3C016904|MELO3C018534|MELO3C018535|MELO3C020952|MELO3C023378|MELO3C023709|MELO3C024674|MELO3C026528	22	.	0
GO:0009820	alkaloid metabolic process	5.1e-05	0.0147723	MELO3C002339|MELO3C002340|MELO3C003860|MELO3C010717|MELO3C010718|MELO3C011899|MELO3C013600|MELO3C017691|MELO3C026236	9	.	0
GO:0000302	response to reactive oxygen species	7e-05	0.0194308	MELO3C002391|MELO3C004170|MELO3C006862|MELO3C008187|MELO3C009448|MELO3C011348|MELO3C011443|MELO3C014833|MELO3C016405|MELO3C016908|MELO3C018697||MELO3C020841|MELO3C021780|MELO3C022002|MELO3C022010|MELO3C022435|MELO3C023821|MELO3C026869|MELO3C026952	19	MELO3C000772|MELO3C004619|MELO3C021297|MELO3C023613|MELO3C023685	5
GO:0046274	lignin catabolic process	0.00011	0.0252697	MELO3C003228||MELO3C009189||MELO3C014234|MELO3C020569	4	.	0
GO:0008299	isoprenoid biosynthetic process	0.00014	0.0300865	MELO3C002735|MELO3C003193|MELO3C007490|MELO3C009864|MELO3C011142|MELO3C012825|MELO3C014318|MELO3C014392|MELO3C014677|MELO3C014965|MELO3C015691|MELO3C016595|MELO3C016596|MELO3C016879|MELO3C016904|MELO3C018534|MELO3C018535|MELO3C020952|MELO3C023281|MELO3C023378|MELO3C024674|MELO3C026528	22	.	0
GO:0031668	cellular response to extracellular stimulus	0.00017	0.0343194	MELO3C000615|MELO3C004474|MELO3C004504|MELO3C006403|MELO3C008661|MELO3C010343|MELO3C010978|MELO3C011075|MELO3C011076|MELO3C011443|MELO3C012099|MELO3C012200|MELO3C012905|MELO3C014833|MELO3C015986|MELO3C017027|MELO3C018697|MELO3C019063|MELO3C019856|MELO3C022244|MELO3C024900	21	MELO3C004619	1
GO:0009991	response to extracellular stimulus	0.00019	0.0372288	MELO3C000615|MELO3C001716|MELO3C004474|MELO3C004504|MELO3C005328|MELO3C006403|MELO3C007110|MELO3C008661|MELO3C010343|MELO3C010978|MELO3C011075|MELO3C011076|MELO3C011443|MELO3C012099|MELO3C012200|MELO3C012905|MELO3C014833|MELO3C015986|MELO3C017027|MELO3C018697|MELO3C019063|MELO3C019856|MELO3C022244|MELO3C024900	24	MELO3C004619	1
GO:0042542	response to hydrogen peroxide	0.0002	0.0380686	MELO3C002391|MELO3C004170|MELO3C006862|MELO3C008187|MELO3C011348|MELO3C011443|MELO3C014833|MELO3C016405|MELO3C018697||MELO3C020841|MELO3C022002|MELO3C022435|MELO3C023821|MELO3C026869	14	MELO3C000772|MELO3C021297|MELO3C023613|MELO3C023685	4
GO:0006720	isoprenoid metabolic process	0.00023	0.0425628	MELO3C002735|MELO3C003193|MELO3C007490|MELO3C008475|MELO3C009864|MELO3C011142|MELO3C012825|MELO3C014318|MELO3C014392|MELO3C014677|MELO3C014965|MELO3C015691|MELO3C016595|MELO3C016596|MELO3C016879|MELO3C016904|MELO3C018534|MELO3C018535|MELO3C020952|MELO3C023281|MELO3C023378|MELO3C023709|MELO3C024674|MELO3C026528	24	.	0
GO:0071496	cellular response to external stimulus	0.00028	0.0490884	MELO3C000615|MELO3C004474|MELO3C004504|MELO3C006403|MELO3C008661|MELO3C010343|MELO3C010978|MELO3C011075|MELO3C011076|MELO3C011443|MELO3C012099|MELO3C012200|MELO3C012905|MELO3C014833|MELO3C015986|MELO3C017027|MELO3C018697|MELO3C019063|MELO3C019856|MELO3C022244|MELO3C024900	21	MELO3C004619	1
GO:0070301	cellular response to hydrogen peroxide	0.00029	0.0495379	MELO3C002391|MELO3C006862|MELO3C008187|MELO3C011348|MELO3C011443|MELO3C014833|MELO3C016405|MELO3C018697||MELO3C020841|MELO3C022435|MELO3C026869	11	MELO3C000772|MELO3C021297|MELO3C023613	3
E31
GO:0071554	cell wall organization or biogenesis	1.3e-11	8.6528e-08	MELO3C000298|MELO3C000392|MELO3C001463|MELO3C002759|MELO3C003441|MELO3C004998|MELO3C005190|MELO3C005374|MELO3C005640|MELO3C006455|MELO3C006506|MELO3C007043|MELO3C007130|MELO3C007456|MELO3C009722|MELO3C009962|MELO3C010776|MELO3C010953|MELO3C011861|MELO3C011951|MELO3C011986|MELO3C012916|MELO3C013136|MELO3C013890|MELO3C016270|MELO3C016271|MELO3C017480|MELO3C017931|MELO3C017932|MELO3C017933|MELO3C018…	45	MELO3C001940|MELO3C001997|MELO3C002024|MELO3C002211|MELO3C002457|MELO3C002480||MELO3C002641||MELO3C002737|MELO3C003134|MELO3C003459|MELO3C003524|MELO3C003569|MELO3C003616|MELO3C003689|MELO3C003760|MELO3C003783|MELO3C003813|MELO3C004550|MELO3C004941|MELO3C005051|MELO3C005290|MELO3C005532|MELO3C005621|MELO3C005739|MELO3C005748|MELO3C005791|MELO3C005794|MELO3C005885|MELO3C005990|MELO3C006704|MELO3C0…	163
GO:0071555	cell wall organization	2e-08	6.656e-05	MELO3C000392|MELO3C001463|MELO3C003441|MELO3C004998|MELO3C005374|MELO3C005640|MELO3C006455|MELO3C006506|MELO3C007130|MELO3C009962|MELO3C010953|MELO3C011951|MELO3C011986|MELO3C012916|MELO3C013136|MELO3C013890|MELO3C016270|MELO3C016271|MELO3C017480|MELO3C017931|MELO3C017932|MELO3C017933|MELO3C018453|MELO3C020138|MELO3C020139|MELO3C020370|MELO3C023980|MELO3C024950|MELO3C024951|MELO3C026303	30	MELO3C001940|MELO3C001997|MELO3C002024|MELO3C002211|MELO3C002457|MELO3C002480|||MELO3C002737|MELO3C003134|MELO3C003459|MELO3C003524|MELO3C003569|MELO3C003616|MELO3C003689|MELO3C003760|MELO3C003783|MELO3C004550|MELO3C004941|MELO3C005290|MELO3C005532|MELO3C005621|MELO3C005748|MELO3C005794|MELO3C005885|MELO3C005990|MELO3C006917|MELO3C006997|MELO3C007031|MELO3C007375|MELO3C007450|MELO3C007462|MELO3C0…	126
GO:0045229	external encapsulating structure organization	2.2e-07	0.000292864	MELO3C000392|MELO3C001463|MELO3C003441|MELO3C004998|MELO3C005374|MELO3C005640|MELO3C006455|MELO3C006506|MELO3C007043|MELO3C007130|MELO3C009962|MELO3C010953|MELO3C011951|MELO3C011986|MELO3C012916|MELO3C013136|MELO3C013890|MELO3C014122|MELO3C016270|MELO3C016271|MELO3C017480|MELO3C017931|MELO3C017932|MELO3C017933|MELO3C018453|MELO3C020138|MELO3C020139|MELO3C020370|MELO3C023980|MELO3C024950|MELO3C024…	32	MELO3C001940|MELO3C001997|MELO3C002024|MELO3C002211|MELO3C002457|MELO3C002480|||MELO3C002737|MELO3C003134|MELO3C003459|MELO3C003524|MELO3C003569|MELO3C003616|MELO3C003689|MELO3C003760|MELO3C003783|MELO3C004550|MELO3C004941|MELO3C005290|MELO3C005532|MELO3C005621|MELO3C005748|MELO3C005794|MELO3C005885|MELO3C005990|MELO3C006917|MELO3C006997|MELO3C007031|MELO3C007375|MELO3C007450|MELO3C007462|MELO3C0…	127
GO:0071669	plant-type cell wall organization or biogenesis	3.4e-07	0.000323291	MELO3C000392|MELO3C001463|MELO3C004998|MELO3C005374|MELO3C006455|MELO3C007043|MELO3C007456|MELO3C010776|MELO3C013890|MELO3C016270|MELO3C016271|MELO3C017931|MELO3C017932|MELO3C017933|MELO3C018365|MELO3C020464|MELO3C021777|MELO3C024950|MELO3C024951	19	MELO3C001940|MELO3C002211|MELO3C002457|||MELO3C003134|MELO3C003459|MELO3C003569|MELO3C003689|MELO3C003783|MELO3C005051|MELO3C005791|MELO3C005990|MELO3C007450|MELO3C007888|MELO3C008045|MELO3C009322|MELO3C009424|MELO3C009613|MELO3C010862||MELO3C011348|MELO3C011350|MELO3C012108|MELO3C013191|MELO3C013971|MELO3C014248|MELO3C016263|MELO3C017242|MELO3C017243||MELO3C017482|MELO3C018390|MELO3C018470|MELO3…	54
GO:0042546	cell wall biogenesis	2.8e-06	0.00169425	MELO3C000392|MELO3C001463|MELO3C003441|MELO3C004998|MELO3C006455|MELO3C007043|MELO3C007456|MELO3C011861|MELO3C011951|MELO3C016270|MELO3C016271|MELO3C017480|MELO3C017931|MELO3C017933|MELO3C018365|MELO3C020464|MELO3C021777|MELO3C024950|MELO3C024951	19	MELO3C001997|MELO3C002480||MELO3C003459|MELO3C003569|MELO3C003689|MELO3C003783|MELO3C004941|MELO3C005051|MELO3C005791|MELO3C006997|MELO3C007450|MELO3C007888|MELO3C008045|MELO3C008304|MELO3C009120|MELO3C009322|MELO3C009367|MELO3C009424|MELO3C010862|MELO3C010915||MELO3C011706|MELO3C013191|MELO3C013971|MELO3C014248|MELO3C014467|MELO3C014469|MELO3C016099|MELO3C016263|MELO3C017242|MELO3C017243||MELO3C…	52
GO:0034614	cellular response to reactive oxygen species	5e-06	0.00230741	MELO3C000772|MELO3C003394|MELO3C003575|MELO3C007984|MELO3C008185|MELO3C008574|MELO3C009933|MELO3C014650|MELO3C014652|MELO3C014653|MELO3C014654|MELO3C014655|MELO3C014656|MELO3C014657|MELO3C017023|MELO3C018457|MELO3C020501|MELO3C021297|MELO3C021554|MELO3C021914|MELO3C023612|MELO3C025681|MELO3C026532	23	MELO3C002242|MELO3C002457||MELO3C003377|MELO3C003628|MELO3C004619|MELO3C007868|MELO3C007923|MELO3C009924|MELO3C010344|MELO3C010348|MELO3C010627|MELO3C011348|MELO3C011443|MELO3C012183|MELO3C016405|MELO3C016906|MELO3C016937|MELO3C018719|MELO3C018804|MELO3C019239||MELO3C020377|MELO3C021513|MELO3C021780|MELO3C022435|MELO3C023550|MELO3C025683|MELO3C025684|MELO3C026955	28
GO:1901700	response to oxygen-containing compound	5.2e-06	0.00230741	MELO3C000392|MELO3C000772|MELO3C000849|MELO3C001463|MELO3C001601|MELO3C002090|MELO3C002152|MELO3C002318|MELO3C002495|MELO3C002571|MELO3C002679|MELO3C003002|MELO3C003032|MELO3C003103|MELO3C003155|MELO3C003394|MELO3C003575|MELO3C003737|MELO3C003871|MELO3C004193|MELO3C004428|MELO3C004553|MELO3C005129|MELO3C005257|MELO3C005577|MELO3C005592|MELO3C005786|MELO3C005914|MELO3C005987|MELO3C005992|MELO3C006…	197	MELO3C000140|MELO3C000200|MELO3C000776|MELO3C000962|MELO3C001202|MELO3C002079|MELO3C002215|MELO3C002220|MELO3C002242|MELO3C002305||MELO3C002457|MELO3C002496|MELO3C002505|||MELO3C002644||MELO3C002681|MELO3C002736|MELO3C002947||MELO3C003195|MELO3C003377|MELO3C003408|MELO3C003413|MELO3C003628|MELO3C003773|MELO3C004513|MELO3C004568|MELO3C004619|MELO3C004970|MELO3C005088|MELO3C005099|MELO3C005228|MELO…	180
GO:0042744	hydrogen peroxide catabolic process	7.4e-06	0.00277333	MELO3C000772|MELO3C008185|MELO3C014650|MELO3C014652|MELO3C014653|MELO3C014654|MELO3C014655|MELO3C014656|MELO3C014657|MELO3C017023|MELO3C020501|MELO3C021297|MELO3C021554|MELO3C021914|MELO3C023612|MELO3C025681|MELO3C026532	17	MELO3C002242|MELO3C002457||MELO3C003377|MELO3C003628|MELO3C007868|MELO3C007923|MELO3C009924|MELO3C010344|MELO3C010348|MELO3C010627|MELO3C011348|MELO3C012183|MELO3C016405|MELO3C018719|MELO3C018804|MELO3C019239||MELO3C021513|MELO3C022435|MELO3C025683|MELO3C025684	20
GO:0030243	cellulose metabolic process	7.4e-06	0.00277333	MELO3C000392|MELO3C001463|MELO3C006455|MELO3C008574|MELO3C016270|MELO3C016271|MELO3C017931|MELO3C017932|MELO3C017933|MELO3C024950|MELO3C024951|MELO3C026303	12	MELO3C002211||MELO3C003689|MELO3C003760|MELO3C005290|MELO3C005748|MELO3C009613|MELO3C010548|MELO3C013191|MELO3C013770|MELO3C014355|MELO3C014430|MELO3C015964|MELO3C016263|MELO3C016287|MELO3C017153||MELO3C017677|MELO3C018829|MELO3C018830|MELO3C022384|MELO3C023114|MELO3C023115|MELO3C023551|MELO3C023570|MELO3C025029|MELO3C025996	25
GO:0000302	response to reactive oxygen species	1.7e-05	0.0056576	MELO3C000772|MELO3C002152|MELO3C002318|MELO3C002571|MELO3C002679|MELO3C003394|MELO3C003575|MELO3C007192|MELO3C007627|MELO3C007984|MELO3C008185|MELO3C008574|MELO3C009933|MELO3C010748|MELO3C011118|MELO3C014650|MELO3C014652|MELO3C014653|MELO3C014654|MELO3C014655|MELO3C014656|MELO3C014657|MELO3C015199|MELO3C016399|MELO3C017023|MELO3C018457|MELO3C020501|MELO3C020986|MELO3C021297|MELO3C021554|MELO3C021…	36	MELO3C002242|MELO3C002457||MELO3C003195|MELO3C003377|MELO3C003628|MELO3C004619|MELO3C005228|MELO3C007868|MELO3C007923|MELO3C008810|MELO3C009924|MELO3C010344|MELO3C010348|MELO3C010627|MELO3C011348|MELO3C011443|MELO3C012183|MELO3C014004|MELO3C016405|MELO3C016906|MELO3C016937|MELO3C017086|MELO3C017272|MELO3C018719|MELO3C018804|MELO3C019239||MELO3C020377|MELO3C021513|MELO3C021780|MELO3C022435|MELO3C0…	36
GO:0044036	cell wall macromolecule metabolic process	2.7e-05	0.006656	MELO3C002759|MELO3C003441|MELO3C004998|MELO3C005190|MELO3C009722|MELO3C011861|MELO3C017480|MELO3C021281|MELO3C022162	9	MELO3C002480|MELO3C003459|MELO3C003569|MELO3C003813|MELO3C004941|MELO3C006704|MELO3C007963|||MELO3C008045|MELO3C008304|MELO3C009120|MELO3C009322|MELO3C009367|MELO3C009930|MELO3C010084|MELO3C010862|MELO3C010915|MELO3C011570|MELO3C011706|MELO3C012241|MELO3C012319|MELO3C012836|MELO3C013622|MELO3C014467|MELO3C014469|MELO3C015932|MELO3C016016|MELO3C016099|MELO3C017482|MELO3C017677|MELO3C017923|MELO3C0…	44
GO:0034599	cellular response to oxidative stress	2.5e-05	0.006656	MELO3C000772|MELO3C002508|MELO3C003394|MELO3C003575|MELO3C007984|MELO3C008185|MELO3C008574|MELO3C008932|MELO3C009933|MELO3C014650|MELO3C014652|MELO3C014653|MELO3C014654|MELO3C014655|MELO3C014656|MELO3C014657|MELO3C017023|MELO3C018457|MELO3C020501|MELO3C021297|MELO3C021554|MELO3C021914|MELO3C023612|MELO3C025681|MELO3C026532|MELO3C026897	26	MELO3C001076|MELO3C002242|MELO3C002457||MELO3C003377|MELO3C003628|MELO3C004619|MELO3C007868|MELO3C007923|MELO3C009924|MELO3C010344|MELO3C010348|MELO3C010627|MELO3C011348|MELO3C011443|MELO3C012053|MELO3C012183|MELO3C016405|MELO3C016906|MELO3C016937|MELO3C018719|MELO3C018804|MELO3C019239||MELO3C020377|MELO3C021513|MELO3C021780|MELO3C022435|MELO3C023550|MELO3C025683|MELO3C025684|MELO3C026570|MELO3C0…	32
GO:0030244	cellulose biosynthetic process	2.4e-05	0.006656	MELO3C000392|MELO3C001463|MELO3C006455|MELO3C016270|MELO3C016271|MELO3C017931|MELO3C017932|MELO3C017933|MELO3C024950|MELO3C024951|MELO3C026303	11	MELO3C002211||MELO3C003689|MELO3C009613|MELO3C010548|MELO3C013191|MELO3C014355|MELO3C016263|MELO3C017153||MELO3C017677|MELO3C018829|MELO3C018830|MELO3C022384|MELO3C023114|MELO3C023115|MELO3C023551|MELO3C023570|MELO3C025029|MELO3C025996	18
GO:0070301	cellular response to hydrogen peroxide	6.1e-05	0.0123035	MELO3C000772|MELO3C008185|MELO3C014650|MELO3C014652|MELO3C014653|MELO3C014654|MELO3C014655|MELO3C014656|MELO3C014657|MELO3C017023|MELO3C018457|MELO3C020501|MELO3C021297|MELO3C021554|MELO3C021914|MELO3C023612|MELO3C025681|MELO3C026532	18	MELO3C002242|MELO3C002457||MELO3C003377|MELO3C003628|MELO3C007868|MELO3C007923|MELO3C009924|MELO3C010344|MELO3C010348|MELO3C010627|MELO3C011348|MELO3C011443|MELO3C012183|MELO3C016405|MELO3C016937|MELO3C018719|MELO3C018804|MELO3C019239||MELO3C021513|MELO3C022435|MELO3C025683|MELO3C025684	22
GO:0006979	response to oxidative stress	6.7e-05	0.0127415	MELO3C000772|MELO3C002152|MELO3C002318|MELO3C002508|MELO3C002571|MELO3C002679|MELO3C003394|MELO3C003437|MELO3C003439|MELO3C003575|MELO3C006482|MELO3C007192|MELO3C007627|MELO3C007949|MELO3C007984|MELO3C008185|MELO3C008574|MELO3C008932|MELO3C009933|MELO3C010244|MELO3C010748|MELO3C010813|MELO3C011118|MELO3C011196|MELO3C013963|MELO3C014650|MELO3C014652|MELO3C014653|MELO3C014654|MELO3C014655|MELO3C014…	52	MELO3C000199|MELO3C001076|MELO3C002242|MELO3C002457||MELO3C003195|MELO3C003377|MELO3C003628|MELO3C004619|MELO3C005228|MELO3C005666|MELO3C006380|MELO3C007703|MELO3C007789|MELO3C007868|MELO3C007923|MELO3C008810|MELO3C009924|MELO3C010344|MELO3C010348|MELO3C010352|MELO3C010627|MELO3C011320|MELO3C011348|MELO3C011362|MELO3C011443|MELO3C012053|MELO3C012183|MELO3C014004|MELO3C015286|MELO3C016405|MELO3C01…	53
GO:0042743	hydrogen peroxide metabolic process	8.2e-05	0.0151609	MELO3C000772|MELO3C003575|MELO3C007124|MELO3C007811|MELO3C008185|MELO3C014650|MELO3C014652|MELO3C014653|MELO3C014654|MELO3C014655|MELO3C014656|MELO3C014657|MELO3C017023|MELO3C018582|MELO3C020501|MELO3C021297|MELO3C021554|MELO3C021914|MELO3C023612|MELO3C025681|MELO3C026532	21	MELO3C002242|MELO3C002457||MELO3C003377|MELO3C003628|MELO3C005719|MELO3C007868|MELO3C007923|MELO3C009924|MELO3C010344|MELO3C010348|MELO3C010627|MELO3C011348|MELO3C012183|MELO3C016333|MELO3C016405|MELO3C018719|MELO3C018804|MELO3C019239||MELO3C021513|MELO3C022435|MELO3C025683|MELO3C025684	22
GO:0042542	response to hydrogen peroxide	0.00019	0.0324267	MELO3C000772|MELO3C002318|MELO3C002571|MELO3C007627|MELO3C008185|MELO3C010748|MELO3C014650|MELO3C014652|MELO3C014653|MELO3C014654|MELO3C014655|MELO3C014656|MELO3C014657|MELO3C016399|MELO3C017023|MELO3C018457|MELO3C020501|MELO3C020986|MELO3C021297|MELO3C021554|MELO3C021914|MELO3C022002|MELO3C023612|MELO3C025681|MELO3C025875|MELO3C026532	26	MELO3C002242|MELO3C002457||MELO3C003195|MELO3C003377|MELO3C003628|MELO3C005228|MELO3C007868|MELO3C007923|MELO3C009924|MELO3C010344|MELO3C010348|MELO3C010627|MELO3C011348|MELO3C011443|MELO3C012183|MELO3C016405|MELO3C016937|MELO3C018719|MELO3C018804|MELO3C019239||MELO3C021513|MELO3C022435|MELO3C023822|MELO3C025683|MELO3C025684	25
GO:0009832	plant-type cell wall biogenesis	0.00021	0.03328	MELO3C004998|MELO3C006455|MELO3C007043|MELO3C007456|MELO3C016270|MELO3C016271|MELO3C018365|MELO3C020464|MELO3C021777|MELO3C024950|MELO3C024951	11	|MELO3C003459|MELO3C003569|MELO3C003689|MELO3C003783|MELO3C005051|MELO3C005791|MELO3C007450|MELO3C007888|MELO3C008045|MELO3C009322|MELO3C009424|MELO3C010862||MELO3C013191|MELO3C013971|MELO3C014248|MELO3C016263|MELO3C017242|MELO3C017243||MELO3C018390|MELO3C018470|MELO3C018829|MELO3C018830|MELO3C020651|MELO3C021077|MELO3C021174|MELO3C021813|MELO3C022384|MELO3C023114|MELO3C023115|MELO3C023551|MELO3C…	35
GO:0016998	cell wall macromolecule catabolic process	0.00026	0.0360533	MELO3C002759|MELO3C005190|MELO3C022162	3	MELO3C003813|MELO3C004941|MELO3C006704|MELO3C007963|||MELO3C009367|MELO3C013622|MELO3C017677	7
GO:0016042	lipid catabolic process	0.00045	0.0491016	MELO3C002629|MELO3C002648|MELO3C002773|MELO3C004358|MELO3C005944|MELO3C006334|MELO3C006444|MELO3C008613|MELO3C009153|MELO3C009864|MELO3C009933|MELO3C010889|MELO3C014016|MELO3C014925|MELO3C015765|MELO3C016761|MELO3C017590|MELO3C017752|MELO3C018449|MELO3C019320|MELO3C020466|MELO3C020721|MELO3C021168|MELO3C021265|MELO3C021318|MELO3C021326|MELO3C021361|MELO3C021759|MELO3C022321|MELO3C023647|MELO3C025…	32	|MELO3C004161|MELO3C004306|MELO3C005767|MELO3C007037|MELO3C007180|MELO3C007222|MELO3C007856|MELO3C009459|MELO3C009925|MELO3C010888|MELO3C011027|MELO3C011258|MELO3C011493|MELO3C011939|MELO3C012433|MELO3C012918|MELO3C012919|MELO3C013048|MELO3C014443|MELO3C014872|MELO3C015086|MELO3C015770|MELO3C015831|MELO3C017177|MELO3C017887|MELO3C017905|MELO3C019723|MELO3C020224|MELO3C020545|MELO3C020928|MELO3C02…	43
GO:0072593	reactive oxygen species metabolic process	0.00044	0.0491016	MELO3C000772|MELO3C003394|MELO3C003575|MELO3C007124|MELO3C007811|MELO3C007984|MELO3C008185|MELO3C011118|MELO3C013125|MELO3C014650|MELO3C014652|MELO3C014653|MELO3C014654|MELO3C014655|MELO3C014656|MELO3C014657|MELO3C015199|MELO3C017023|MELO3C018582|MELO3C020501|MELO3C021297|MELO3C021474|MELO3C021554|MELO3C021914|MELO3C022995|MELO3C023612|MELO3C025681|MELO3C026532	28	MELO3C002242|MELO3C002457||MELO3C003377|MELO3C003628|MELO3C005228|MELO3C005242|MELO3C005719|MELO3C006515|MELO3C007868|MELO3C007923|MELO3C009924|MELO3C009926|MELO3C010344|MELO3C010348|MELO3C010627|MELO3C011348|MELO3C012183||MELO3C016333|MELO3C016405|MELO3C017946|MELO3C018719|MELO3C018804|MELO3C019239||MELO3C021513|MELO3C022435|MELO3C025683|MELO3C025684	27
Up_Gene，up-regulated genes; Up_Count, the number of up-regulated genes; Down_Gene，down-regulated genes; Down_Count, the number of down-regulated genes.
