# Supplementary material for: Transcriptome analysis clarified genes involved in resistance to Phytophthora capsici in melon
Source: PLoS One. 2020 Feb 12;15(2):e0227284. doi: 10.1371/journal.pone.0227284 (PMC7015699; doi:10.1371/journal.pone.0227284)
Supplement: S7 Table — (XLS) [file pone.0227284.s009.xls]

## Sheet: Sheet1
S7 Table. KEGG classifications of DEGs specific to ZQK9 and E31 inoculated with P. capsici.
Pathway	Map ID	R3 vs R0				R5 vs R0				S3 vs S0				S5 vs S0
		Up_Gene	Up_Count	Down_Gene	Down_Count	Up_Gene	Up_Count	Down_Gene	Down_Count	Up_Gene	Up_Count	Down_Gene	Down_Count	Up_Gene	Up_Count	Down_Gene	Down_Count
Plant-pathogen interaction	map04626	.	0	MELO3C007152|K13420	1	MELO3C000209|K04079;MELO3C000592|K04079;MELO3C014128|K13448;MELO3C027077|K04079	4	.	0	MELO3C004133|K05391;MELO3C005319|K13448;MELO3C006081|K13425;MELO3C009094|K13448;MELO3C009127|K13424;MELO3C009565|K13412;MELO3C009818|K13448;MELO3C014128|K13448;MELO3C020489|K13424;MELO3C021057|K13456;MELO3C022777|K13414;MELO3C023442|K00864;MELO3C024412|K16224;MELO3C025781|K05391;MELO3C026331|K13448;MELO3C027077|K04079	16	MELO3C003617|K05391;MELO3C010870|K13412;MELO3C010874|K13448;MELO3C010875|K13448;MELO3C011166|K13448;MELO3C015294|K04079;MELO3C015295|K04079;MELO3C015572|K13420;MELO3C016746|K13448;MELO3C018480|K13420;MELO3C022020|K05391;MELO3C022345|K13416;MELO3C025976|K09487	13	MELO3C004133|K05391;MELO3C005319|K13448;MELO3C009094|K13448;MELO3C009127|K13424;MELO3C009574|K13412;MELO3C009944|K05391;MELO3C010863|K02183;MELO3C011903|K13456;MELO3C014128|K13448;MELO3C017756|K13412;MELO3C018445|K13448;MELO3C020489|K13424;MELO3C024412|K16224;MELO3C026727|K13412	14	MELO3C000378|K13447;MELO3C002215|K13412;MELO3C003617|K05391;MELO3C005718|K13447;MELO3C005719|K13447;MELO3C006302|K13456;MELO3C006980|K05391;MELO3C009161|K13412;MELO3C010874|K13448;MELO3C010875|K13448;MELO3C011166|K13448;MELO3C014588|K13412;MELO3C015864|K02358;MELO3C016333|K13447;MELO3C017273|K13448;MELO3C017712|K13448;MELO3C018480|K13420;MELO3C022345|K13416;MELO3C025976|K09487	19
Plant hormone signal transduction	map04075	.	0	MELO3C021167|K14488	1	MELO3C013082|K14497;MELO3C016904|K14510;MELO3C017825|K14487;MELO3C018166|K14487;MELO3C026762|K14484	5	MELO3C008314|K14496;MELO3C009136|K14496;MELO3C018394|K14496	3	MELO3C003290|K14498;MELO3C004489|K14491;MELO3C004498|K14515;MELO3C004665|K14486;MELO3C006430|K14516;MELO3C007597|K14487;MELO3C007739|K14498;MELO3C008882|K14498;MELO3C010245|K14491;MELO3C011260|K14515;MELO3C011550|K14431;MELO3C012896|K14516;MELO3C013003|K14484;MELO3C013401|K14488;MELO3C013566|K14487;MELO3C014230|K14513;MELO3C015210|K14514;MELO3C015359|K14490;MELO3C015633|K14514;MELO3C015737|K14516…	29	MELO3C003211|K14500;MELO3C003299|K13946;MELO3C003408|K14496;MELO3C003599|K14488;MELO3C004381|K14484|.;MELO3C005156|K14492;MELO3C005250|K14489;MELO3C005991|K14488;MELO3C006371|K14484;MELO3C008672|K14487;MELO3C009136|K14496;MELO3C009770|K14492;MELO3C010317|K14484;MELO3C010335|K14515;MELO3C010836|K14505;MELO3C013367|K13946;MELO3C013403|K14488;MELO3C017128|K14492;MELO3C017877|K14490;MELO3C019056|K144…	26	MELO3C004498|K14515;MELO3C006430|K14516;MELO3C007739|K14498;MELO3C008887|K14498;MELO3C009007|K14488;MELO3C010832|K14495;MELO3C010850|K14432;MELO3C011260|K14515;MELO3C012470|K14492;MELO3C012485|K14431;MELO3C012896|K14516;MELO3C013082|K14497;MELO3C015359|K14490;MELO3C015611|K14432;MELO3C015633|K14514;MELO3C015737|K14516;MELO3C015880|K14493;MELO3C019931|K14514;MELO3C020888|K14498;MELO3C021167|K14488…	24	MELO3C003035|K13946;MELO3C003299|K13946;MELO3C003408|K14496;MELO3C003599|K14488;MELO3C003701|K14484;MELO3C003768|K14486;MELO3C004382|K14484;MELO3C005250|K14489;MELO3C006239|K14500;MELO3C006371|K14484;MELO3C007207|K14502;MELO3C007251|K14486;MELO3C007596|K14487;MELO3C008128|K14431;MELO3C008287|K13946;MELO3C008672|K14487;MELO3C010836|K14505;MELO3C010925|K14503;MELO3C010999|K14488;MELO3C011111|K14484…	35
Phenylpropanoid biosynthesis	map00940	MELO3C016405|K00430	1	MELO3C016829|K09756;MELO3C018149|K01188;MELO3C026870|K00430	3	MELO3C002391|K00430;MELO3C006862|K00430;MELO3C008187|K00430;MELO3C011348|K00430;MELO3C016405|K00430;MELO3C018450|K00588;MELO3C019612|K00430;MELO3C020841|K00430;MELO3C022435|K00430;MELO3C023465|K09753;MELO3C025328|K12355;MELO3C026869|K00430	12	.	0	MELO3C003735|K00083;MELO3C008185|K00430;MELO3C008186|K00430;MELO3C009362|K01904;MELO3C014653|K00430|.;MELO3C020483|K00487;MELO3C020841|K00430;MELO3C021373|K00430;MELO3C021914|K00430;MELO3C025328|K12355;MELO3C025681|K00430;MELO3C026745|K09753	12	MELO3C002242|K00430;MELO3C002474|K05350;MELO3C002632|K00430;MELO3C009674|K01188;MELO3C010344|K00430;MELO3C019239|K00430;MELO3C019612|K00430;MELO3C021513|K00430;MELO3C022435|K00430;MELO3C022770|K01904;MELO3C023348|K05349;MELO3C026870|K00430	12	MELO3C003735|K00083;MELO3C008185|K00430;MELO3C008574|K01188;MELO3C014584|K09753;MELO3C014653|.|K00430;MELO3C018149|K01188;MELO3C021914|K00430;MELO3C025681|K00430;MELO3C026745|K09753	9	MELO3C002122|K05350;MELO3C002242|K00430;MELO3C002457|K00430;MELO3C002632|K00430;MELO3C003377|K00430;MELO3C003628|K00430;MELO3C007868|K00430;MELO3C009924|K00430;MELO3C010344|K00430;MELO3C010348|K00430;MELO3C011348|K00430;MELO3C012183|K00430;MELO3C016405|K00430;MELO3C016829|K09756;MELO3C018450|K00588;MELO3C018719|K00430;MELO3C018804|K00430;MELO3C019239|K00430;MELO3C019612|K00430;MELO3C020483|K00487…	28
Cutin, suberine and wax biosynthesis	map00073	.	0	.	0	MELO3C004822|K13356;MELO3C006254|K15404;MELO3C021431|K13356	3	.	0	.	0	.	0	.	0	MELO3C006253|K15404;MELO3C006254|K15404;MELO3C020561|K15401;MELO3C021431|K13356;MELO3C023592|K15402;MELO3C026188|K15400	6
Oxidative phosphorylation	map00190	MELO3C027174|K02112	1	.	0	MELO3C021972|K01535	1	.	0	MELO3C004193|K01507;MELO3C012488T2|K03950;MELO3C014693|K02114	3	MELO3C002799|K03952;MELO3C003677|K03661;MELO3C004105|K02267;MELO3C006263|K03955;MELO3C006264|K03955;MELO3C006265|K03955;MELO3C011044|K02267;MELO3C012486|K03950;MELO3C016512|K02260;MELO3C017907|K02265;MELO3C017960|K03938;MELO3C022540|K03963;MELO3C024297|K02135|.;MELO3C024729|K03939;MELO3C025258|K03945;MELO3C026758|K03946	16	MELO3C004193|K01507;MELO3C012488T2|K03950;MELO3C025005|K02113	3	MELO3C002086|K03966;MELO3C002213|K01535|.;MELO3C002799|K03952;MELO3C003677|K03661;MELO3C005329|K02133;MELO3C006263|K03955;MELO3C006264|K03955;MELO3C006265|K03955;MELO3C012445|K02138;MELO3C016120|K02259;MELO3C017907|K02265;MELO3C022394|K03953;MELO3C023063|K11353;MELO3C024297|.|K02135;MELO3C025061|K02148;MELO3C025258|K03945;MELO3C026758|K03946	17
Brassinosteroid biosynthesis	map00905	.	0	.	0	MELO3C013050|K12638	1	.	0	MELO3C003871|K15639	1	MELO3C017559|K09587;MELO3C022045|K12640|.	2	MELO3C003871|K15639;MELO3C024396|K12638	2	MELO3C021600|K12639;MELO3C026634|K15639	2
Terpenoid backbone biosynthesis	map00900	.	0	.	0	MELO3C014965|K01662	1	.	0	MELO3C004282|K00869;MELO3C014966|K01662;MELO3C014967|K01662	3	.	0	MELO3C013320|K13789;MELO3C020397|K15889	2	MELO3C014017|K01641;MELO3C014965|K01662;MELO3C016431|K00991;MELO3C017176|K10960	4
Flavonoid biosynthesis	map00941	.	0	.	0	MELO3C005571|K05280;MELO3C014767|K00660	2	.	0	MELO3C020483|K00487	1	.	0	.	0	MELO3C005571|K05280;MELO3C014767|K00660;MELO3C018450|K00588;MELO3C020483|K00487	4
Isoquinoline alkaloid biosynthesis	map00950	.	0	.	0	.	0	MELO3C026051|K14455	1	MELO3C000882|K00422;MELO3C002579|K00422;MELO3C005577|K00276;MELO3C025613|K00815	4	MELO3C026051|K14455	1	MELO3C000882|K00422;MELO3C002579|K00422;MELO3C005577|K00276;MELO3C025613|K00815	4	MELO3C013583|K00815	1
Glutathione metabolism	map00480	.	0	.	0	MELO3C003194|K00799;MELO3C006349|K00799;MELO3C006353|K00799;MELO3C012092|K00799;MELO3C025097|K00799	5	.	0	MELO3C001977|K00799;MELO3C001978|K00799;MELO3C003190|K00799;MELO3C006221|K00799;MELO3C006355|K00799;MELO3C013362|K00434;MELO3C016349|K00799;MELO3C021250|K01469	8	MELO3C005666|K00432;MELO3C005877|K00797;MELO3C008017|K10807	3	MELO3C003190|K00799;MELO3C016034|K00799;MELO3C016349|K00799;MELO3C021250|K01469	4	MELO3C003280|K00036;MELO3C005666|K00432;MELO3C005877|K00797;MELO3C006353|K00799;MELO3C008017|K10807;MELO3C008477|K00797;MELO3C010627|K00434	7
Up_Gene，up-regulated genes; Up_Count, the number of up-regulated genes; Down_Gene，down-regulated genes; Down_Count, the number of down-regulated genes
